# Supplementary material for: Early excellence and future performance advantage
Source: PLoS One. 2024 Jun 25;19(6):e0306134. doi: 10.1371/journal.pone.0306134 (PMC11198806; doi:10.1371/journal.pone.0306134)
Supplement: S1 Data — (XLS) [file pone.0306134.s001.xls]

## Sheet: Sheet1
aid	sex	year	age	performance	π1	π2	peak age	excellent age	peak performance	dcat
14165143	male	1995	24.5479	-0.0621482	6.54795	42.8756	28.2631	26.0027	0.981992	Endurance
14165143	male	1997	26.7096	0.149707	8.70959	75.8569	28.2631	26.0027	0.981992	Endurance
14165143	male	1998	27.4767	0.851992	9.47671	89.8081	28.2631	26.0027	0.981992	Endurance
14165143	male	1999	28.7836	0.577054	10.7836	116.285	28.2631	26.0027	0.981992	Endurance
14165143	male	1999	28.7973	0.577054	10.7973	116.581	28.2631	26.0027	0.981992	Endurance
14165143	male	2000	29.7178	0.443624	11.7178	137.307	28.2631	26.0027	0.981992	Endurance
14165143	male	2001	30.7589	0.673223	12.7589	162.79	28.2631	26.0027	0.981992	Endurance
14165143	male	2001	30.8521	0.673223	12.8521	165.175	28.2631	26.0027	0.981992	Endurance
14165143	male	2002	31.6575	-0.293875	13.6575	186.528	28.2631	26.0027	0.981992	Endurance
14165143	male	2013	42.7616	-1.78307	24.7616	613.139	28.2631	26.0027	0.981992	Endurance
14165245	male	1993	19.3918	2.70105	1.39178	1.93705	54.2098	23.2658	2.83105	Endurance
14165245	male	1995	21.1425	1.47644	3.14247	9.87509	54.2098	23.2658	2.83105	Endurance
14165245	male	1997	23.2658	0.251838	5.26575	27.7282	54.2098	23.2658	2.83105	Endurance
14165245	male	1998	24.2247	-0.360464	6.22466	38.7464	54.2098	23.2658	2.83105	Endurance
14165245	male	1998	24.3123	-0.360464	6.31233	39.8455	54.2098	23.2658	2.83105	Endurance
14165245	male	1999	25.337	0.363521	7.33699	53.8314	54.2098	23.2658	2.83105	Endurance
14165245	male	1999	25.0877	0.363521	7.08767	50.2351	54.2098	23.2658	2.83105	Endurance
14165245	male	2000	26.4	1.37879	8.4	70.56	54.2098	23.2658	2.83105	Endurance
14165245	male	2000	26.3342	1.37879	8.33425	69.4597	54.2098	23.2658	2.83105	Endurance
14165245	male	2001	27.3096	1.25037	9.30959	86.6685	54.2098	23.2658	2.83105	Endurance
14165245	male	2001	27.3534	1.25037	9.35343	87.4866	54.2098	23.2658	2.83105	Endurance
14165245	male	2002	28.4795	1.34643	10.4795	109.819	54.2098	23.2658	2.83105	Endurance
14165245	male	2002	28.4411	1.34643	10.4411	109.016	54.2098	23.2658	2.83105	Endurance
14165245	male	2003	29.3671	1.16585	11.3671	129.212	54.2098	23.2658	2.83105	Endurance
14165245	male	2003	29.326	1.16585	11.326	128.279	54.2098	23.2658	2.83105	Endurance
14165245	male	2004	30.2466	-0.570594	12.2466	149.979	54.2098	23.2658	2.83105	Endurance
14165245	male	2005	31.2822	-1.68608	13.2822	176.417	54.2098	23.2658	2.83105	Endurance
14165245	male	2006	32.3589	0.269793	14.3589	206.178	54.2098	23.2658	2.83105	Endurance
14165245	male	2006	32.2603	0.269793	14.2603	203.355	54.2098	23.2658	2.83105	Endurance
14165245	male	2007	33.0849	-0.192658	15.0849	227.555	54.2098	23.2658	2.83105	Endurance
14165245	male	2007	33.2384	-0.192658	15.2384	232.208	54.2098	23.2658	2.83105	Endurance
14165245	male	2008	34.2384	-0.0192891	16.2384	263.684	54.2098	23.2658	2.83105	Endurance
14165245	male	2010	36.337	-0.136996	18.337	336.245	54.2098	23.2658	2.83105	Endurance
14165245	male	2010	36.3178	-0.136996	18.3178	335.542	54.2098	23.2658	2.83105	Endurance
14165271	male	1995	23.4986	0.954168	5.49863	30.2349	8.26953	24.2493	1.08417	Endurance
14165271	male	1996	24.2493	0.838693	6.24932	39.0539	8.26953	24.2493	1.08417	Endurance
14165271	male	1997	25.4685	0.723219	7.46849	55.7784	8.26953	24.2493	1.08417	Endurance
14165271	male	1997	25.4356	0.723219	7.43562	55.2884	8.26953	24.2493	1.08417	Endurance
14165271	male	1998	26.5671	0.499056	8.56712	73.3956	8.26953	24.2493	1.08417	Endurance
14165271	male	1998	26.6137	0.499056	8.6137	74.1958	8.26953	24.2493	1.08417	Endurance
14165271	male	2001	29.4219	-0.507801	11.4219	130.46	8.26953	24.2493	1.08417	Endurance
14165271	male	2002	30.4603	0.238996	12.4603	155.258	8.26953	24.2493	1.08417	Endurance
14165271	male	2002	30.5178	0.238996	12.5178	156.696	8.26953	24.2493	1.08417	Endurance
14165271	male	2004	32.4164	-0.69006	14.4164	207.834	8.26953	24.2493	1.08417	Endurance
14165284	male	1995	19.4603	-0.371707	1.46027	2.1324	111.734	19.4603	1.97767	Endurance
14165284	male	1997	21.3452	0.401127	3.34521	11.1904	111.734	19.4603	1.97767	Endurance
14165284	male	1998	22.4301	0.213332	4.43014	19.6261	111.734	19.4603	1.97767	Endurance
14165284	male	1998	22.4082	0.213332	4.40822	19.4324	111.734	19.4603	1.97767	Endurance
14165284	male	1999	23.2356	0.0255368	5.23562	27.4117	111.734	19.4603	1.97767	Endurance
14165284	male	1999	23.3863	0.0255368	5.3863	29.0122	111.734	19.4603	1.97767	Endurance
14165284	male	2000	24.4521	1.0422	6.45205	41.629	111.734	19.4603	1.97767	Endurance
14165284	male	2000	24.5178	1.0422	6.51781	42.4818	111.734	19.4603	1.97767	Endurance
14165284	male	2001	25.5342	0.625344	7.53425	56.7649	111.734	19.4603	1.97767	Endurance
14165284	male	2001	25.4055	0.625344	7.40548	54.8411	111.734	19.4603	1.97767	Endurance
14165284	male	2002	26.5233	0.611129	8.52329	72.6464	111.734	19.4603	1.97767	Endurance
14165284	male	2003	27.4959	0.596914	9.49589	90.1719	111.734	19.4603	1.97767	Endurance
14165284	male	2004	28.3178	0.5827	10.3178	106.457	111.734	19.4603	1.97767	Endurance
14165284	male	2004	28.4603	0.5827	10.4603	109.417	111.734	19.4603	1.97767	Endurance
14165284	male	2005	29.3781	0.568485	11.3781	129.461	111.734	19.4603	1.97767	Endurance
14165284	male	2006	30.5452	0.55427	12.5452	157.382	111.734	19.4603	1.97767	Endurance
14165284	male	2007	31.2329	0.540056	13.2329	175.109	111.734	19.4603	1.97767	Endurance
14165284	male	2007	31.3863	0.540056	13.3863	179.193	111.734	19.4603	1.97767	Endurance
14165284	male	2008	32.3726	1.01926	14.3726	206.572	111.734	19.4603	1.97767	Endurance
14165284	male	2008	32.3425	1.01926	14.3425	205.706	111.734	19.4603	1.97767	Endurance
14165284	male	2009	33.4795	1.49847	15.4795	239.613	111.734	19.4603	1.97767	Endurance
14165284	male	2010	34.3315	1.97767	16.3315	266.718	111.734	19.4603	1.97767	Endurance
14165520	male	2000	17.3123	-0.328368	-0.687671	0.472892	26.6019	17.3123	1.23662	Endurance
14165520	male	2001	18.0603	-0.100993	0.060274	0.00363295	26.6019	17.3123	1.23662	Endurance
14165520	male	2002	19.0548	-0.109234	1.05479	1.11259	26.6019	17.3123	1.23662	Endurance
14165520	male	2002	19.274	-0.109234	1.27397	1.62301	26.6019	17.3123	1.23662	Endurance
14165520	male	2003	20.2603	0.150992	2.26027	5.10884	26.6019	17.3123	1.23662	Endurance
14165520	male	2004	21.1671	0.411217	3.16712	10.0307	26.6019	17.3123	1.23662	Endurance
14165520	male	2004	21.2384	0.411217	3.23836	10.4869	26.6019	17.3123	1.23662	Endurance
14165520	male	2005	22.2521	0.671443	4.25205	18.08	26.6019	17.3123	1.23662	Endurance
14165520	male	2006	23.1096	0.931668	5.10959	26.1079	26.6019	17.3123	1.23662	Endurance
14165520	male	2007	24.3315	0.665562	6.33151	40.088	26.6019	17.3123	1.23662	Endurance
14165520	male	2007	24.0219	0.665562	6.02192	36.2635	26.6019	17.3123	1.23662	Endurance
14165520	male	2008	25.1534	1.1022	7.15342	51.1715	26.6019	17.3123	1.23662	Endurance
14165520	male	2009	26.2795	1.0028	8.27945	68.5493	26.6019	17.3123	1.23662	Endurance
14165520	male	2010	27.1452	0.90341	9.14521	83.6348	26.6019	17.3123	1.23662	Endurance
14165520	male	2010	27.0685	0.90341	9.06849	82.2376	26.6019	17.3123	1.23662	Endurance
14165520	male	2011	28.1616	1.23662	10.1616	103.259	26.6019	17.3123	1.23662	Endurance
14165520	male	2011	28.337	1.23662	10.337	106.853	26.6019	17.3123	1.23662	Endurance
14165520	male	2012	29.1425	-1.27576	11.1425	124.155	26.6019	17.3123	1.23662	Endurance
14165520	male	2012	29.0658	-1.27576	11.0658	122.451	26.6019	17.3123	1.23662	Endurance
14165520	male	2014	31.1945	0.790591	13.1945	174.095	26.6019	17.3123	1.23662	Endurance
14165520	male	2014	31.1644	0.790591	13.1644	173.301	26.6019	17.3123	1.23662	Endurance
14165520	male	2015	32.1452	0.461128	14.1452	200.087	26.6019	17.3123	1.23662	Endurance
14165520	male	2015	32.0877	0.461128	14.0877	198.462	26.6019	17.3123	1.23662	Endurance
14165520	male	2016	33.0767	0.732715	15.0767	227.307	26.6019	17.3123	1.23662	Endurance
14165520	male	2016	33.0849	0.732715	15.0849	227.555	26.6019	17.3123	1.23662	Endurance
14165520	male	2018	35.0712	-0.167311	17.0712	291.427	26.6019	17.3123	1.23662	Endurance
14165520	male	2018	35.0849	-0.167311	17.0849	291.895	26.6019	17.3123	1.23662	Endurance
14165520	male	2019	36.1178	-0.617324	18.1178	328.255	26.6019	17.3123	1.23662	Endurance
14165788	male	1996	24.6411	0.0902522	6.6411	44.1042	30.3609	24.6411	0.976555	Endurance
14165788	male	1997	25.6384	0.486815	7.63836	58.3445	30.3609	24.6411	0.976555	Endurance
14165788	male	1997	25.4712	0.486815	7.47123	55.8193	30.3609	24.6411	0.976555	Endurance
14165788	male	1998	26.4685	0.589444	8.46849	71.7154	30.3609	24.6411	0.976555	Endurance
14165788	male	1999	27.4849	0.668606	9.48493	89.9639	30.3609	24.6411	0.976555	Endurance
14165788	male	1999	27.6767	0.668606	9.67671	93.6388	30.3609	24.6411	0.976555	Endurance
14165788	male	2000	28.7315	0.705689	10.7315	115.165	30.3609	24.6411	0.976555	Endurance
14165788	male	2000	28.7096	0.705689	10.7096	114.695	30.3609	24.6411	0.976555	Endurance
14165788	male	2001	29.8438	0.846555	11.8438	140.276	30.3609	24.6411	0.976555	Endurance
14165788	male	2001	29.7507	0.846555	11.7507	138.079	30.3609	24.6411	0.976555	Endurance
14165788	male	2002	30.8384	0.788881	12.8384	164.823	30.3609	24.6411	0.976555	Endurance
14165788	male	2002	30.7452	0.788881	12.7452	162.44	30.3609	24.6411	0.976555	Endurance
14165788	male	2003	31.7205	0.708842	13.7205	188.253	30.3609	24.6411	0.976555	Endurance
14165788	male	2003	31.7644	0.708842	13.7644	189.458	30.3609	24.6411	0.976555	Endurance
14165788	male	2004	32.7205	0.733658	14.7205	216.695	30.3609	24.6411	0.976555	Endurance
14165788	male	2004	32.8904	0.733658	14.8904	221.724	30.3609	24.6411	0.976555	Endurance
14165788	male	2005	33.7589	0.474273	15.7589	248.343	30.3609	24.6411	0.976555	Endurance
14165788	male	2005	33.6411	0.474273	15.6411	244.644	30.3609	24.6411	0.976555	Endurance
14165788	male	2006	34.8192	0.639581	16.8192	282.885	30.3609	24.6411	0.976555	Endurance
14165788	male	2006	34.6849	0.639581	16.6849	278.387	30.3609	24.6411	0.976555	Endurance
14165788	male	2009	37.6493	0.38953	19.6493	386.096	30.3609	24.6411	0.976555	Endurance
14165788	male	2010	38.6466	0.193262	20.6466	426.281	30.3609	24.6411	0.976555	Endurance
14165788	male	2011	39.6438	0.153497	21.6438	468.456	30.3609	24.6411	0.976555	Endurance
14165788	male	2012	40.6438	-0.160737	22.6438	512.743	30.3609	24.6411	0.976555	Endurance
14165788	male	2012	40.7397	-0.160737	22.7397	517.095	30.3609	24.6411	0.976555	Endurance
14165794	male	1996	18.6055	-0.36821	0.605479	0.366605	24.5429	18.6055	1.71704	Fast-Power
14165794	male	1997	19.5178	0.856873	1.51781	2.30374	24.5429	18.6055	1.71704	Fast-Power
14165794	male	1998	20.1068	1.19573	2.10685	4.43881	24.5429	18.6055	1.71704	Fast-Power
14165794	male	1999	21.0658	1.71704	3.06575	9.39884	24.5429	18.6055	1.71704	Fast-Power
14165794	male	2000	22.3534	-0.0554232	4.35342	18.9523	24.5429	18.6055	1.71704	Fast-Power
14165794	male	2001	23.6493	-0.0293576	5.64931	31.9148	24.5429	18.6055	1.71704	Fast-Power
14165794	male	2002	24.674	1.32605	6.67397	44.5419	24.5429	18.6055	1.71704	Fast-Power
14165794	male	2003	25.5178	1.22179	7.51781	56.5174	24.5429	18.6055	1.71704	Fast-Power
14165794	male	2004	26.6247	1.53458	8.62466	74.3847	24.5429	18.6055	1.71704	Fast-Power
14165794	male	2005	27.5342	1.14359	9.53425	90.9019	24.5429	18.6055	1.71704	Fast-Power
14165794	male	2006	28.4411	-0.550669	10.4411	109.016	24.5429	18.6055	1.71704	Fast-Power
14165794	male	2007	29.5644	0.205233	11.5644	133.735	24.5429	18.6055	1.71704	Fast-Power
14165794	male	2008	30.5233	0.0488392	12.5233	156.833	24.5429	18.6055	1.71704	Fast-Power
14165794	male	2009	31.5589	0.28343	13.5589	183.844	24.5429	18.6055	1.71704	Fast-Power
14165794	male	2010	32.5178	0.465889	14.5178	210.767	24.5429	18.6055	1.71704	Fast-Power
14166055	male	1996	18.8904	0.179167	0.890411	0.792832	25.4043	18.8904	2.16015	Fast-Power
14166055	male	1998	20.9945	1.01327	2.99452	8.96715	25.4043	18.8904	2.16015	Fast-Power
14166055	male	1999	21.9315	2.16015	3.93151	15.4567	25.4043	18.8904	2.16015	Fast-Power
14166055	male	2000	23.1178	1.27392	5.11781	26.192	25.4043	18.8904	2.16015	Fast-Power
14166055	male	2001	23.9041	0.882938	5.90411	34.8585	25.4043	18.8904	2.16015	Fast-Power
14166055	male	2002	24.9699	1.24786	6.96986	48.579	25.4043	18.8904	2.16015	Fast-Power
14166055	male	2003	26.0849	2.08196	8.08493	65.3661	25.4043	18.8904	2.16015	Fast-Power
14166055	male	2004	27.0822	1.11753	9.08219	82.4862	25.4043	18.8904	2.16015	Fast-Power
14166106	male	1998	21.4055	-0.924561	3.40548	11.5973	38.7974	22.3836	1.53753	Endurance
14166106	male	1998	21.4466	-0.924561	3.44658	11.8789	38.7974	22.3836	1.53753	Endurance
14166106	male	1999	22.3836	-0.0443997	4.38356	19.2156	38.7974	22.3836	1.53753	Endurance
14166106	male	1999	22.4603	-0.0443997	4.46027	19.894	38.7974	22.3836	1.53753	Endurance
14166106	male	2000	23.3534	0.400963	5.35342	28.6592	38.7974	22.3836	1.53753	Endurance
14166106	male	2000	23.5534	0.400963	5.55342	30.8405	38.7974	22.3836	1.53753	Endurance
14166106	male	2001	24.5288	0.242234	6.52877	42.6248	38.7974	22.3836	1.53753	Endurance
14166106	male	2002	25.4164	0.0835043	7.41644	55.0036	38.7974	22.3836	1.53753	Endurance
14166106	male	2002	25.3918	0.0835043	7.39178	54.6384	38.7974	22.3836	1.53753	Endurance
14166106	male	2003	26.3753	-0.069982	8.37534	70.1464	38.7974	22.3836	1.53753	Endurance
14166106	male	2004	27.4822	-0.223468	9.48219	89.912	38.7974	22.3836	1.53753	Endurance
14166106	male	2005	28.5425	-0.376955	10.5425	111.144	38.7974	22.3836	1.53753	Endurance
14166106	male	2005	28.4164	-0.376955	10.4164	108.502	38.7974	22.3836	1.53753	Endurance
14166106	male	2006	29.3534	1.40753	11.3534	128.9	38.7974	22.3836	1.53753	Endurance
14166106	male	2007	30.5863	1.29427	12.5863	158.415	38.7974	22.3836	1.53753	Endurance
14166106	male	2008	31.5479	1.181	13.5479	183.547	38.7974	22.3836	1.53753	Endurance
14166106	male	2009	32.3288	1.06774	14.3288	205.314	38.7974	22.3836	1.53753	Endurance
14166106	male	2010	33.411	0.954471	15.411	237.498	38.7974	22.3836	1.53753	Endurance
14166106	male	2011	34.5836	0.841205	16.5836	275.014	38.7974	22.3836	1.53753	Endurance
14166106	male	2012	35.3233	0.707104	17.3233	300.096	38.7974	22.3836	1.53753	Endurance
14166157	male	1997	18.6849	-0.567794	0.684932	0.469131	27.8903	18.6849	1.22872	Endurance
14166157	male	1998	20.0274	-0.151381	2.0274	4.11034	27.8903	18.6849	1.22872	Endurance
14166157	male	1998	19.7973	-0.151381	1.79726	3.23014	27.8903	18.6849	1.22872	Endurance
14166157	male	1999	20.8822	0.33238	2.88219	8.30703	27.8903	18.6849	1.22872	Endurance
14166157	male	1999	20.7973	0.33238	2.79726	7.82467	27.8903	18.6849	1.22872	Endurance
14166157	male	2000	22.0767	0.833125	4.07671	16.6196	27.8903	18.6849	1.22872	Endurance
14166157	male	2000	21.9918	0.833125	3.99178	15.9343	27.8903	18.6849	1.22872	Endurance
14166157	male	2001	22.8959	1.05082	4.89589	23.9697	27.8903	18.6849	1.22872	Endurance
14166157	male	2001	23.074	1.05082	5.07397	25.7452	27.8903	18.6849	1.22872	Endurance
14166157	male	2002	24.0904	0.873995	6.09041	37.0931	27.8903	18.6849	1.22872	Endurance
14166157	male	2002	23.9315	0.873995	5.93151	35.1828	27.8903	18.6849	1.22872	Endurance
14166157	male	2003	25.1068	1.22872	7.10685	50.5073	27.8903	18.6849	1.22872	Endurance
14166157	male	2003	25.0356	1.22872	7.03562	49.4999	27.8903	18.6849	1.22872	Endurance
14166157	male	2004	25.9726	0.978187	7.9726	63.5624	27.8903	18.6849	1.22872	Endurance
14166157	male	2004	26.1041	0.978187	8.10411	65.6766	27.8903	18.6849	1.22872	Endurance
14166157	male	2005	27.0822	0.461877	9.08219	82.4862	27.8903	18.6849	1.22872	Endurance
14166157	male	2005	27.1151	0.461877	9.11507	83.0845	27.8903	18.6849	1.22872	Endurance
14166157	male	2006	27.9534	0.796925	9.95342	99.0707	27.8903	18.6849	1.22872	Endurance
14166157	male	2006	27.9397	0.796925	9.93973	98.7981	27.8903	18.6849	1.22872	Endurance
14166157	male	2006	27.9644	0.796925	9.96438	99.2889	27.8903	18.6849	1.22872	Endurance
14166157	male	2007	28.926	0.999456	10.926	119.378	27.8903	18.6849	1.22872	Endurance
14166157	male	2007	28.9616	0.999456	10.9616	120.158	27.8903	18.6849	1.22872	Endurance
14166157	male	2007	28.9836	0.999456	10.9836	120.639	27.8903	18.6849	1.22872	Endurance
14166157	male	2008	29.8822	0.99456	11.8822	141.186	27.8903	18.6849	1.22872	Endurance
14166157	male	2008	29.9425	0.99456	11.9425	142.622	27.8903	18.6849	1.22872	Endurance
14166157	male	2008	29.9589	0.99456	11.9589	143.015	27.8903	18.6849	1.22872	Endurance
14166157	male	2009	30.874	0.924393	12.874	165.739	27.8903	18.6849	1.22872	Endurance
14166157	male	2009	30.9397	0.924393	12.9397	167.437	27.8903	18.6849	1.22872	Endurance
14166157	male	2009	30.9562	0.924393	12.9562	167.862	27.8903	18.6849	1.22872	Endurance
14166157	male	2010	31.9342	1.15004	13.9342	194.163	27.8903	18.6849	1.22872	Endurance
14166157	male	2010	31.874	1.15004	13.874	192.487	27.8903	18.6849	1.22872	Endurance
14166157	male	2011	33.0082	0.839612	15.0082	225.247	27.8903	18.6849	1.22872	Endurance
14166157	male	2012	33.8384	0.529187	15.8384	250.854	27.8903	18.6849	1.22872	Endurance
14166157	male	2012	33.8932	0.529187	15.8932	252.592	27.8903	18.6849	1.22872	Endurance
14166157	male	2014	35.9644	-0.0916628	17.9644	322.719	27.8903	18.6849	1.22872	Endurance
14166477	male	1995	24.3699	0.374735	6.36986	40.5752	33.5532	24.3699	1.43661	Endurance
14166477	male	1996	25.3452	0.619508	7.34521	53.952	33.5532	24.3699	1.43661	Endurance
14166477	male	1997	26.5096	0.967113	8.50959	72.4131	33.5532	24.3699	1.43661	Endurance
14166477	male	1998	27.4384	1.16212	9.43836	89.0826	33.5532	24.3699	1.43661	Endurance
14166477	male	1998	27.4082	1.16212	9.40822	88.5146	33.5532	24.3699	1.43661	Endurance
14166477	male	1999	28.263	-0.542248	10.263	105.329	33.5532	24.3699	1.43661	Endurance
14166477	male	1999	28.5589	-0.542248	10.5589	111.49	33.5532	24.3699	1.43661	Endurance
14166477	male	2000	29.4603	0.195491	11.4603	131.338	33.5532	24.3699	1.43661	Endurance
14166477	male	2000	29.2986	0.195491	11.2986	127.659	33.5532	24.3699	1.43661	Endurance
14166477	male	2001	30.3699	1.30661	12.3699	153.014	33.5532	24.3699	1.43661	Endurance
14166477	male	2001	30.3918	1.30661	12.3918	153.556	33.5532	24.3699	1.43661	Endurance
14166477	male	2002	31.3808	0.987067	13.3808	179.046	33.5532	24.3699	1.43661	Endurance
14166477	male	2002	31.4055	0.987067	13.4055	179.707	33.5532	24.3699	1.43661	Endurance
14166477	male	2003	32.1945	1.08411	14.1945	201.484	33.5532	24.3699	1.43661	Endurance
14166477	male	2005	34.3973	1.2782	16.3973	268.87	33.5532	24.3699	1.43661	Endurance
14166477	male	2006	35.3205	0.469856	17.3205	300.001	33.5532	24.3699	1.43661	Endurance
14166477	male	2006	35.3781	0.469856	17.3781	301.998	33.5532	24.3699	1.43661	Endurance
14166477	male	2008	37.3616	0.769328	19.3616	374.873	33.5532	24.3699	1.43661	Endurance
14166477	male	2008	37.4301	0.769328	19.4301	377.53	33.5532	24.3699	1.43661	Endurance
14166649	male	1993	16.8904	0.197635	-1.10959	1.23119	23.8784	16.8904	1.43471	Endurance
14166649	male	1994	18.0137	0.46351	0.0136986	0.000187652	23.8784	16.8904	1.43471	Endurance
14166649	male	1994	18.0575	0.46351	0.0575342	0.00331019	23.8784	16.8904	1.43471	Endurance
14166649	male	1995	18.9534	0.783427	0.953425	0.909019	23.8784	16.8904	1.43471	Endurance
14166649	male	1995	19.0493	0.783427	1.04932	1.10106	23.8784	16.8904	1.43471	Endurance
14166649	male	1996	19.8356	0.873432	1.83562	3.36949	23.8784	16.8904	1.43471	Endurance
14166649	male	1996	19.9452	0.873432	1.94521	3.78382	23.8784	16.8904	1.43471	Endurance
14166649	male	1997	21.0438	0.880773	3.04384	9.26494	23.8784	16.8904	1.43471	Endurance
14166649	male	1997	20.8137	0.880773	2.8137	7.9169	23.8784	16.8904	1.43471	Endurance
14166649	male	1998	21.9918	0.467444	3.99178	15.9343	23.8784	16.8904	1.43471	Endurance
14166649	male	1998	21.8493	0.467444	3.84932	14.8172	23.8784	16.8904	1.43471	Endurance
14166649	male	1999	23.074	0.76797	5.07397	25.7452	23.8784	16.8904	1.43471	Endurance
14166649	male	1999	23.1178	0.76797	5.11781	26.192	23.8784	16.8904	1.43471	Endurance
14166649	male	2000	24.0603	0.249564	6.06027	36.7269	23.8784	16.8904	1.43471	Endurance
14166649	male	2000	23.9671	0.249564	5.96712	35.6066	23.8784	16.8904	1.43471	Endurance
14166649	male	2001	24.8658	0.555868	6.86575	47.1386	23.8784	16.8904	1.43471	Endurance
14166649	male	2001	24.9479	0.555868	6.94795	48.2739	23.8784	16.8904	1.43471	Endurance
14166649	male	2002	26.0932	1.43471	8.09315	65.4991	23.8784	16.8904	1.43471	Endurance
14166649	male	2002	26.0082	1.43471	8.00822	64.1316	23.8784	16.8904	1.43471	Endurance
14166649	male	2003	26.9562	0.884613	8.95616	80.2129	23.8784	16.8904	1.43471	Endurance
14166649	male	2003	26.9671	0.884613	8.96712	80.4093	23.8784	16.8904	1.43471	Endurance
14166649	male	2004	28.1068	0.554072	10.1068	102.148	23.8784	16.8904	1.43471	Endurance
14166649	male	2005	28.9726	0.223531	10.9726	120.398	23.8784	16.8904	1.43471	Endurance
14166649	male	2005	29.0027	0.223531	11.0027	121.06	23.8784	16.8904	1.43471	Endurance
14166649	male	2006	29.989	0.0415252	11.989	143.737	23.8784	16.8904	1.43471	Endurance
14166649	male	2007	30.7753	0.249063	12.7753	163.209	23.8784	16.8904	1.43471	Endurance
14166649	male	2008	31.9836	0.456602	13.9836	195.54	23.8784	16.8904	1.43471	Endurance
14166649	male	2008	31.9151	0.456602	13.9151	193.629	23.8784	16.8904	1.43471	Endurance
14166649	male	2009	33	0.244902	15	225	23.8784	16.8904	1.43471	Endurance
14166649	male	2010	33.874	0.0332029	15.874	251.983	23.8784	16.8904	1.43471	Endurance
14166649	male	2010	33.9507	0.0332029	15.9507	254.424	23.8784	16.8904	1.43471	Endurance
14166673	male	1998	19.9014	-0.228716	1.90137	3.61521	28.8436	19.9014	1.47042	Endurance
14166673	male	1999	20.8329	-0.257576	2.83288	8.02519	28.8436	19.9014	1.47042	Endurance
14166673	male	2000	22.0164	0.356369	4.01644	16.1318	28.8436	19.9014	1.47042	Endurance
14166673	male	2001	22.9123	0.642793	4.91233	24.131	28.8436	19.9014	1.47042	Endurance
14166673	male	2002	23.8137	0.929217	5.8137	33.7991	28.8436	19.9014	1.47042	Endurance
14166673	male	2002	23.7479	0.929217	5.74795	33.0389	28.8436	19.9014	1.47042	Endurance
14166673	male	2003	24.8658	-0.280107	6.86575	47.1386	28.8436	19.9014	1.47042	Endurance
14166673	male	2003	24.6959	-0.280107	6.69589	44.8349	28.8436	19.9014	1.47042	Endurance
14166673	male	2004	25.9507	0.207359	7.95069	63.2134	28.8436	19.9014	1.47042	Endurance
14166673	male	2005	26.9918	0.694826	8.99178	80.8521	28.8436	19.9014	1.47042	Endurance
14166673	male	2005	26.8137	0.694826	8.8137	77.6813	28.8436	19.9014	1.47042	Endurance
14166673	male	2006	27.8493	1.08565	9.84931	97.009	28.8436	19.9014	1.47042	Endurance
14166673	male	2006	27.9233	1.08565	9.92329	98.4716	28.8436	19.9014	1.47042	Endurance
14166673	male	2007	28.9753	0.653147	10.9753	120.458	28.8436	19.9014	1.47042	Endurance
14166673	male	2007	28.7233	0.653147	10.7233	114.989	28.8436	19.9014	1.47042	Endurance
14166673	male	2008	29.8329	1.19522	11.8329	140.017	28.8436	19.9014	1.47042	Endurance
14166673	male	2009	30.9479	1.01799	12.9479	167.649	28.8436	19.9014	1.47042	Endurance
14166673	male	2009	30.8247	1.01799	12.8247	164.472	28.8436	19.9014	1.47042	Endurance
14166673	male	2010	31.926	1.03055	13.926	193.934	28.8436	19.9014	1.47042	Endurance
14166673	male	2011	32.9397	1.47042	14.9397	223.195	28.8436	19.9014	1.47042	Endurance
14166673	male	2012	33.874	-0.171493	15.874	251.983	28.8436	19.9014	1.47042	Endurance
14166673	male	2013	34.9562	-0.132087	16.9562	287.512	28.8436	19.9014	1.47042	Endurance
14166673	male	2014	36.0521	0.647701	18.0521	325.877	28.8436	19.9014	1.47042	Endurance
14166673	male	2015	37.0685	0.107118	19.0685	363.607	28.8436	19.9014	1.47042	Endurance
14166673	male	2015	36.8274	0.107118	18.8274	354.471	28.8436	19.9014	1.47042	Endurance
14166673	male	2016	37.8521	-1.10218	19.8521	394.104	28.8436	19.9014	1.47042	Endurance
14166923	male	2000	17.4137	-1.43682	-0.586301	0.343749	25.5366	18.4575	1.46488	Endurance
14166923	male	2001	18.474	-0.625024	0.473973	0.22465	25.5366	18.4575	1.46488	Endurance
14166923	male	2001	18.4575	-0.625024	0.457534	0.209338	25.5366	18.4575	1.46488	Endurance
14166923	male	2002	19.3589	-0.073266	1.3589	1.84662	25.5366	18.4575	1.46488	Endurance
14166923	male	2002	19.4466	-0.073266	1.44658	2.09258	25.5366	18.4575	1.46488	Endurance
14166923	male	2003	20.5644	0.169736	2.56438	6.57606	25.5366	18.4575	1.46488	Endurance
14166923	male	2003	20.4329	0.169736	2.43288	5.91889	25.5366	18.4575	1.46488	Endurance
14166923	male	2004	21.4767	0.281123	3.47671	12.0875	25.5366	18.4575	1.46488	Endurance
14166923	male	2004	21.3808	0.281123	3.38082	11.43	25.5366	18.4575	1.46488	Endurance
14166923	male	2005	22.3973	0.533314	4.39726	19.3359	25.5366	18.4575	1.46488	Endurance
14166923	male	2005	22.3699	0.533314	4.36986	19.0957	25.5366	18.4575	1.46488	Endurance
14166923	male	2006	23.5945	0.754204	5.59452	31.2987	25.5366	18.4575	1.46488	Endurance
14166923	male	2006	23.4877	0.754204	5.48767	30.1145	25.5366	18.4575	1.46488	Endurance
14166923	male	2007	24.4986	0.911306	6.49863	42.2322	25.5366	18.4575	1.46488	Endurance
14166923	male	2007	24.4767	0.911306	6.47671	41.9478	25.5366	18.4575	1.46488	Endurance
14166923	male	2008	25.4575	0.947458	7.45753	55.6148	25.5366	18.4575	1.46488	Endurance
14166923	male	2008	25.6082	0.947458	7.60822	57.885	25.5366	18.4575	1.46488	Endurance
14166923	male	2009	26.4712	1.14446	8.47123	71.7618	25.5366	18.4575	1.46488	Endurance
14166923	male	2009	26.4548	1.14446	8.45479	71.4836	25.5366	18.4575	1.46488	Endurance
14166923	male	2010	27.4493	1.46488	9.44932	89.2896	25.5366	18.4575	1.46488	Endurance
14166923	male	2010	27.589	1.46488	9.58904	91.9497	25.5366	18.4575	1.46488	Endurance
14166923	male	2011	28.6411	0.103223	10.6411	113.233	25.5366	18.4575	1.46488	Endurance
14166923	male	2011	28.663	0.103223	10.663	113.7	25.5366	18.4575	1.46488	Endurance
14166923	male	2012	29.6219	-0.909438	11.6219	135.069	25.5366	18.4575	1.46488	Endurance
14166923	male	2012	29.5233	-0.909438	11.5233	132.786	25.5366	18.4575	1.46488	Endurance
14166923	male	2013	30.463	0.701219	12.463	155.327	25.5366	18.4575	1.46488	Endurance
14166923	male	2013	30.4822	0.701219	12.4822	155.805	25.5366	18.4575	1.46488	Endurance
14166923	male	2015	32.4027	-0.325875	14.4027	207.439	25.5366	18.4575	1.46488	Endurance
14166923	male	2017	34.4521	-1.35297	16.4521	270.67	25.5366	18.4575	1.46488	Endurance
14167058	male	1994	19.1507	-0.160677	1.15068	1.32408	28.5151	19.1507	1.33494	Endurance
14167058	male	1997	22.2137	0.0886855	4.2137	17.7553	28.5151	19.1507	1.33494	Endurance
14167058	male	1998	23.1945	0.423385	5.19452	26.983	28.5151	19.1507	1.33494	Endurance
14167058	male	1999	24.137	0.669145	6.13699	37.6626	28.5151	19.1507	1.33494	Endurance
14167058	male	2000	25.1616	0.914906	7.16164	51.2891	28.5151	19.1507	1.33494	Endurance
14167058	male	2001	26.0329	1.19641	8.03288	64.5271	28.5151	19.1507	1.33494	Endurance
14167058	male	2002	27.2603	1.21525	9.26027	85.7527	28.5151	19.1507	1.33494	Endurance
14167058	male	2003	28.2055	1.27953	10.2055	104.152	28.5151	19.1507	1.33494	Endurance
14167058	male	2004	29.1041	0.891078	11.1041	123.301	28.5151	19.1507	1.33494	Endurance
14167058	male	2005	30.0986	1.11301	12.0986	146.377	28.5151	19.1507	1.33494	Endurance
14167058	male	2006	31.0685	1.33494	13.0685	170.786	28.5151	19.1507	1.33494	Endurance
14167058	male	2007	31.9425	1.20878	13.9425	194.392	28.5151	19.1507	1.33494	Endurance
14167058	male	2008	32.9973	1.08263	14.9973	224.918	28.5151	19.1507	1.33494	Endurance
14167058	male	2009	34.1671	0.956466	16.1671	261.376	28.5151	19.1507	1.33494	Endurance
14167058	male	2010	35.2822	0.480683	17.2822	298.674	28.5151	19.1507	1.33494	Endurance
14167058	male	2012	37.0164	-0.470883	19.0164	361.625	28.5151	19.1507	1.33494	Endurance
14167058	male	2014	39.0685	-1.42245	21.0685	443.881	28.5151	19.1507	1.33494	Endurance
14167058	male	2015	40.1233	-1.13651	22.1233	489.44	28.5151	19.1507	1.33494	Endurance
14167679	male	2000	22.6219	0.218879	4.62192	21.3621	33.5228	19.8	1.62177	Speed
14167679	male	2000	22.5644	0.218879	4.56438	20.8336	33.5228	19.8	1.62177	Endurance
14167679	male	2001	23.9863	1.62177	5.9863	35.8358	33.5228	19.8	1.62177	Speed
14167679	male	2002	24.6356	1.52601	6.63562	44.0314	33.5228	19.8	1.62177	Endurance
14167679	male	2002	24.7123	1.52601	6.71233	45.0554	33.5228	19.8	1.62177	Speed
14167679	male	2003	25.6904	0.847834	7.69041	59.1424	33.5228	19.8	1.62177	Speed
14167679	male	2003	25.6137	0.847834	7.6137	57.9684	33.5228	19.8	1.62177	Endurance
14167679	male	2004	26.6877	0.0515176	8.68767	75.4756	33.5228	19.8	1.62177	Speed
14167679	male	2004	26.6301	0.0515176	8.63014	74.4793	33.5228	19.8	1.62177	Endurance
14167679	male	2005	27.6493	0.282438	9.64931	93.1093	33.5228	19.8	1.62177	Speed
14167679	male	2006	28.6247	-0.194987	10.6247	112.883	33.5228	19.8	1.62177	Endurance
14167679	male	2006	28.6438	-0.194987	10.6438	113.291	33.5228	19.8	1.62177	Speed
14167679	male	2007	29.6438	-0.528183	11.6438	135.579	33.5228	19.8	1.62177	Endurance
14167679	male	2007	29.737	-0.528183	11.737	137.757	33.5228	19.8	1.62177	Speed
14167679	male	2008	30.6575	-0.552164	12.6575	160.213	33.5228	19.8	1.62177	Speed
14167679	male	2009	31.9616	0.425022	13.9616	194.928	33.5228	19.8	1.62177	Speed
14167679	male	2009	31.5753	0.425022	13.5753	184.29	33.5228	19.8	1.62177	Endurance
14167679	male	2010	32.6712	0.0605811	14.6712	215.245	33.5228	19.8	1.62177	Speed
14167679	male	2010	32.6329	0.0605811	14.6329	214.121	33.5228	19.8	1.62177	Endurance
14167679	male	2011	33.7068	0.322564	15.7068	246.705	33.5228	19.8	1.62177	Endurance
14167679	male	2011	33.7836	0.322564	15.7836	249.121	33.5228	19.8	1.62177	Speed
14167679	male	2012	34.7041	0.883917	16.7041	279.027	33.5228	19.8	1.62177	Speed
14167679	male	2012	34.6466	0.883917	16.6466	277.108	33.5228	19.8	1.62177	Endurance
14167679	male	2013	35.7781	0.050126	17.7781	316.06	33.5228	19.8	1.62177	Speed
14167679	male	2013	35.7233	0.050126	17.7233	314.115	33.5228	19.8	1.62177	Endurance
14168022	male	1993	20.6301	0.723687	2.63014	6.91762	22.2673	20.6301	1.66559	Endurance
14168022	male	1994	21.7123	0.584631	3.71233	13.7814	22.2673	20.6301	1.66559	Endurance
14168022	male	1995	22.7096	0.673836	4.70959	22.1802	22.2673	20.6301	1.66559	Endurance
14168022	male	1996	23.6986	0.461317	5.69863	32.4744	22.2673	20.6301	1.66559	Endurance
14168022	male	1997	24.6849	1.66559	6.68493	44.6883	22.2673	20.6301	1.66559	Endurance
14168022	male	2000	27.5151	-0.879393	9.51507	90.5365	22.2673	20.6301	1.66559	Endurance
14168022	male	2001	28.6247	-0.0621109	10.6247	112.883	22.2673	20.6301	1.66559	Endurance
14168022	male	2002	29.5945	-0.096219	11.5945	134.433	22.2673	20.6301	1.66559	Endurance
14168022	male	2003	30.4904	-0.211662	12.4904	156.01	22.2673	20.6301	1.66559	Endurance
14168022	male	2004	31.5123	-0.379578	13.5123	182.583	22.2673	20.6301	1.66559	Endurance
14168512	male	1995	18.9123	-1.37174	0.912329	0.832344	24.1829	20.0329	1.1594	Speed
14168512	male	1996	20.0329	-0.054822	2.03288	4.13259	24.1829	20.0329	1.1594	Speed
14168512	male	1997	20.8164	0.855915	2.81644	7.93233	24.1829	20.0329	1.1594	Speed
14168512	male	1998	22.0329	0.851454	4.03288	16.2641	24.1829	20.0329	1.1594	Speed
14168512	male	1999	23.0301	0.651022	5.03014	25.3023	24.1829	20.0329	1.1594	Speed
14168512	male	2000	23.8849	0.817709	5.88493	34.6324	24.1829	20.0329	1.1594	Speed
14168512	male	2002	25.4548	0.657332	7.45479	55.574	24.1829	20.0329	1.1594	Speed
14168512	male	2003	26.7616	0.776475	8.76164	76.7664	24.1829	20.0329	1.1594	Speed
14168512	male	2004	27.7397	0.512457	9.73973	94.8623	24.1829	20.0329	1.1594	Speed
14168512	male	2005	29.0082	-0.608892	11.0082	121.181	24.1829	20.0329	1.1594	Speed
14168512	male	2011	34.9699	-0.789982	16.9699	287.976	24.1829	20.0329	1.1594	Speed
14168512	male	2013	37.0027	-2.53609	19.0027	361.104	24.1829	20.0329	1.1594	Speed
14168621	male	1996	22.9479	-0.0650879	4.94795	24.4822	23.3135	22.9479	0.298415	Fast-Power
14168621	male	1997	23.9068	0.00552363	5.90685	34.8909	23.3135	22.9479	0.298415	Fast-Power
14168621	male	1998	24.7534	0.0845707	6.75342	45.6087	23.3135	22.9479	0.298415	Fast-Power
14168621	male	1998	24.9315	0.0845707	6.93151	48.0458	23.3135	22.9479	0.298415	Fast-Power
14168621	male	1999	25.7479	0.1268	7.74795	60.0307	23.3135	22.9479	0.298415	Fast-Power
14168621	male	1999	25.7041	0.1268	7.70411	59.3533	23.3135	22.9479	0.298415	Fast-Power
14168621	male	2000	26.8055	0.168415	8.80548	77.5365	23.3135	22.9479	0.298415	Fast-Power
14168621	male	2000	26.7479	0.168415	8.74794	76.5265	23.3135	22.9479	0.298415	Fast-Power
14168621	male	2001	27.7096	0.0182848	9.70959	94.2761	23.3135	22.9479	0.298415	Fast-Power
14168621	male	2002	28.6658	-0.0748361	10.6658	113.758	23.3135	22.9479	0.298415	Fast-Power
14168621	male	2002	28.7973	-0.0748361	10.7973	116.581	23.3135	22.9479	0.298415	Fast-Power
14168621	male	2003	29.9507	-2.14067	11.9507	142.819	23.3135	22.9479	0.298415	Fast-Power
14168624	male	2004	16.2548	-2.27613	-1.74521	3.04574	25.7707	18.137	1.53143	Fast-Power
14168624	male	2005	17.137	-1.2041	-0.863014	0.744793	25.7707	18.137	1.53143	Fast-Power
14168624	male	2006	18.137	-0.427798	0.136986	0.0187652	25.7707	18.137	1.53143	Fast-Power
14168624	male	2007	19.2986	0.755134	1.29863	1.68644	25.7707	18.137	1.53143	Fast-Power
14168624	male	2008	20.2164	1.05087	2.21644	4.9126	25.7707	18.137	1.53143	Fast-Power
14168624	male	2009	21.274	0.755134	3.27397	10.7189	25.7707	18.137	1.53143	Fast-Power
14168624	male	2010	22.263	0.866034	4.26301	18.1733	25.7707	18.137	1.53143	Fast-Power
14168624	male	2011	23.3479	0.866034	5.34795	28.6005	25.7707	18.137	1.53143	Fast-Power
14168624	male	2012	24.1014	1.16177	6.10137	37.2267	25.7707	18.137	1.53143	Fast-Power
14168624	male	2013	25.1562	1.53143	7.15616	51.2107	25.7707	18.137	1.53143	Fast-Power
14168624	male	2014	26.1918	1.27267	8.19178	67.1053	25.7707	18.137	1.53143	Fast-Power
14168624	male	2015	27.1616	1.2357	9.16164	83.9357	25.7707	18.137	1.53143	Fast-Power
14168624	male	2016	28.1671	1.53143	10.1671	103.37	25.7707	18.137	1.53143	Fast-Power
14168624	male	2017	29.2466	1.1248	11.2466	126.485	25.7707	18.137	1.53143	Fast-Power
14168624	male	2018	30.2685	0.311534	12.2685	150.516	25.7707	18.137	1.53143	Fast-Power
14168624	male	2019	31.3041	0.533334	13.3041	176.999	25.7707	18.137	1.53143	Fast-Power
14168850	male	2006	18.3726	-1.6219	0.372603	0.138833	25.3563	19.263	1.3783	Endurance
14168850	male	2007	19.2932	-0.489864	1.29315	1.67224	25.3563	19.263	1.3783	Endurance
14168850	male	2007	19.263	-0.489864	1.26301	1.5952	25.3563	19.263	1.3783	Endurance
14168850	male	2008	20.2932	0.456622	2.29315	5.25854	25.3563	19.263	1.3783	Endurance
14168850	male	2008	20.3342	0.456622	2.33425	5.44871	25.3563	19.263	1.3783	Endurance
14168850	male	2009	21.337	0.502635	3.33699	11.1355	25.3563	19.263	1.3783	Endurance
14168850	male	2009	21.3123	0.502635	3.31233	10.9715	25.3563	19.263	1.3783	Endurance
14168850	male	2010	22.3699	0.848228	4.36986	19.0957	25.3563	19.263	1.3783	Endurance
14168850	male	2010	22.3288	0.848228	4.32877	18.7382	25.3563	19.263	1.3783	Endurance
14168850	male	2011	23.326	0.761968	5.32603	28.3666	25.3563	19.263	1.3783	Endurance
14168850	male	2011	23.3205	0.761968	5.32055	28.3082	25.3563	19.263	1.3783	Endurance
14168850	male	2012	24.2384	0.654022	6.23836	38.9171	25.3563	19.263	1.3783	Endurance
14168850	male	2012	24.3233	0.654022	6.32329	39.984	25.3563	19.263	1.3783	Endurance
14168850	male	2013	25.2575	-0.502776	7.25753	52.6718	25.3563	19.263	1.3783	Endurance
14168850	male	2013	25.2767	-0.502776	7.27671	52.9505	25.3563	19.263	1.3783	Endurance
14168850	male	2013	25.3671	-0.502776	7.36712	54.2745	25.3563	19.263	1.3783	Endurance
14168850	male	2014	26.3233	0.331946	8.32329	69.2771	25.3563	19.263	1.3783	Endurance
14168850	male	2014	26.2822	0.331946	8.28219	68.5947	25.3563	19.263	1.3783	Endurance
14168850	male	2014	26.274	0.331946	8.27397	68.4586	25.3563	19.263	1.3783	Endurance
14168850	male	2015	27.3151	0.909563	9.31507	86.7705	25.3563	19.263	1.3783	Endurance
14168850	male	2015	27.4521	0.909563	9.45205	89.3413	25.3563	19.263	1.3783	Endurance
14168850	male	2016	28.4192	1.3783	10.4192	108.559	25.3563	19.263	1.3783	Endurance
14168850	male	2017	29.3233	-0.112555	11.3233	128.217	25.3563	19.263	1.3783	Endurance
14168850	male	2017	29.3452	-0.112555	11.3452	128.714	25.3563	19.263	1.3783	Endurance
14168850	male	2018	30.4329	0.0330184	12.4329	154.576	25.3563	19.263	1.3783	Endurance
14168850	male	2018	30.263	0.0330184	12.263	150.382	25.3563	19.263	1.3783	Endurance
14168850	male	2019	31.5699	-0.409964	13.5699	184.141	25.3563	19.263	1.3783	Endurance
14168850	male	2019	31.4712	-0.409964	13.4712	181.474	25.3563	19.263	1.3783	Endurance
14169119	male	2001	17.0466	-0.585299	-0.953425	0.909019	25.3886	17.0466	2.02023	Fast-Power
14169119	male	2002	17.7863	0.903577	-0.213699	0.0456671	25.3886	17.0466	2.02023	Fast-Power
14169119	male	2003	18.9288	1.2758	0.928767	0.862608	25.3886	17.0466	2.02023	Fast-Power
14169119	male	2004	19.9836	1.77209	1.98356	3.93452	25.3886	17.0466	2.02023	Fast-Power
14169119	male	2005	20.8603	2.02023	2.86027	8.18117	25.3886	17.0466	2.02023	Fast-Power
14169119	male	2006	22.063	-1.82603	4.06301	16.5081	25.3886	17.0466	2.02023	Fast-Power
14169119	male	2007	22.9973	1.15172	4.99726	24.9726	25.3886	17.0466	2.02023	Fast-Power
14169119	male	2008	23.9726	1.15172	5.9726	35.672	25.3886	17.0466	2.02023	Fast-Power
14169119	male	2009	24.9096	1.64802	6.90959	47.7424	25.3886	17.0466	2.02023	Fast-Power
14169119	male	2010	25.811	1.02765	7.81096	61.0111	25.3886	17.0466	2.02023	Fast-Power
14169119	male	2011	27.0137	1.52394	9.0137	81.2468	25.3886	17.0466	2.02023	Fast-Power
14169119	male	2012	27.7918	1.02765	9.79178	95.879	25.3886	17.0466	2.02023	Fast-Power
14169119	male	2013	28.9836	0.903577	10.9836	120.639	25.3886	17.0466	2.02023	Fast-Power
14169119	male	2014	29.9342	1.39987	11.9342	142.426	25.3886	17.0466	2.02023	Fast-Power
14169119	male	2015	31.0055	1.39987	13.0055	169.143	25.3886	17.0466	2.02023	Fast-Power
14169119	male	2016	31.7781	0.779504	13.7781	189.836	25.3886	17.0466	2.02023	Fast-Power
14169119	male	2017	32.8411	0.0350661	14.8411	220.258	25.3886	17.0466	2.02023	Fast-Power
14169119	male	2018	33.7781	-0.089007	15.7781	248.948	25.3886	17.0466	2.02023	Fast-Power
14169131	male	2002	19.9616	-0.945331	1.96164	3.84805	31.7749	21.8192	1.49447	Fast-Power
14169131	male	2003	21.0356	-1.49983	3.03562	9.21497	31.7749	21.8192	1.49447	Fast-Power
14169131	male	2004	21.8192	-0.0581321	3.81918	14.5861	31.7749	21.8192	1.49447	Fast-Power
14169131	male	2005	22.9452	-0.427798	4.94521	24.4551	31.7749	21.8192	1.49447	Fast-Power
14169131	male	2006	24.0384	0.126701	6.03836	36.4617	31.7749	21.8192	1.49447	Fast-Power
14169131	male	2007	24.8164	0.6812	6.81644	46.4638	31.7749	21.8192	1.49447	Fast-Power
14169131	male	2008	25.8767	0.311534	7.87671	62.0426	31.7749	21.8192	1.49447	Fast-Power
14169131	male	2009	26.9699	0.866034	8.96986	80.4584	31.7749	21.8192	1.49447	Fast-Power
14169131	male	2010	27.8	1.16177	9.8	96.04	31.7749	21.8192	1.49447	Fast-Power
14169131	male	2011	28.8329	-0.0581321	10.8329	117.351	31.7749	21.8192	1.49447	Fast-Power
14169131	male	2012	29.7918	0.903	11.7918	139.046	31.7749	21.8192	1.49447	Fast-Power
14169131	male	2013	30.9616	0.976933	12.9616	168.004	31.7749	21.8192	1.49447	Fast-Power
14169131	male	2014	31.9945	1.2357	13.9945	195.847	31.7749	21.8192	1.49447	Fast-Power
14169131	male	2015	32.8027	1.49447	14.8027	219.121	31.7749	21.8192	1.49447	Fast-Power
14169131	male	2016	33.8192	0.903	15.8192	250.246	31.7749	21.8192	1.49447	Fast-Power
14169131	male	2017	34.8055	1.42053	16.8055	282.424	31.7749	21.8192	1.49447	Fast-Power
14169131	male	2018	35.7507	0.126701	17.7507	315.087	31.7749	21.8192	1.49447	Fast-Power
14169214	male	2001	16.8959	-2.44639	-1.10411	1.21906	26.5213	18.9452	1.89616	Fast-Power
14169214	male	2002	17.9863	-0.957518	-0.0136986	0.000187652	26.5213	18.9452	1.89616	Fast-Power
14169214	male	2003	18.9452	-0.337153	0.945205	0.893413	26.5213	18.9452	1.89616	Fast-Power
14169214	male	2004	20.0493	1.02765	2.04931	4.19969	26.5213	18.9452	1.89616	Fast-Power
14169214	male	2005	20.8986	0.903577	2.89863	8.40206	26.5213	18.9452	1.89616	Fast-Power
14169214	male	2006	21.6685	0.407285	3.66849	13.4578	26.5213	18.9452	1.89616	Fast-Power
14169214	male	2007	23.1068	1.89616	5.10685	26.0799	26.5213	18.9452	1.89616	Fast-Power
14169214	male	2008	23.9699	0.903577	5.96986	35.6393	26.5213	18.9452	1.89616	Fast-Power
14169214	male	2009	25.0877	1.52394	7.08767	50.2351	26.5213	18.9452	1.89616	Fast-Power
14169214	male	2010	25.9671	1.2758	7.96712	63.4751	26.5213	18.9452	1.89616	Fast-Power
14169214	male	2011	26.7945	1.64802	8.79452	77.3436	26.5213	18.9452	1.89616	Fast-Power
14169214	male	2012	28.0466	0.779504	10.0466	100.934	26.5213	18.9452	1.89616	Fast-Power
14169214	male	2014	30.0301	1.02765	12.0301	144.724	26.5213	18.9452	1.89616	Fast-Power
14169214	male	2015	30.8822	1.15172	12.8822	165.951	26.5213	18.9452	1.89616	Fast-Power
14169214	male	2016	32.0795	1.15172	14.0795	198.231	26.5213	18.9452	1.89616	Fast-Power
14169214	male	2019	35.063	-1.20566	17.063	291.146	26.5213	18.9452	1.89616	Fast-Power
14169412	male	2002	20.1178	0.159139	2.11781	4.48511	24.8294	20.1178	1.89616	Fast-Power
14169412	male	2003	20.6082	-0.21308	2.60822	6.80281	24.8294	20.1178	1.89616	Fast-Power
14169412	male	2004	21.3397	0.655431	3.33973	11.1538	24.8294	20.1178	1.89616	Fast-Power
14169412	male	2005	22.8959	1.89616	4.89589	23.9697	24.8294	20.1178	1.89616	Fast-Power
14169412	male	2006	23.4329	1.39987	5.43288	29.5161	24.8294	20.1178	1.89616	Fast-Power
14169412	male	2007	24.7178	1.64802	6.71781	45.1289	24.8294	20.1178	1.89616	Fast-Power
14169412	male	2008	25.6986	1.2758	7.69863	59.2689	24.8294	20.1178	1.89616	Fast-Power
14169412	male	2010	27.5973	-0.585299	9.59726	92.1074	24.8294	20.1178	1.89616	Fast-Power
14169412	male	2011	28.7808	1.02765	10.7808	116.226	24.8294	20.1178	1.89616	Fast-Power
14169412	male	2012	29.6822	0.283212	11.6822	136.474	24.8294	20.1178	1.89616	Fast-Power
14169412	male	2013	30.3534	0.0350661	12.3534	152.607	24.8294	20.1178	1.89616	Fast-Power
14169412	male	2014	31.4219	-0.461226	13.4219	180.148	24.8294	20.1178	1.89616	Fast-Power
14169557	male	1994	20.5945	0.017434	2.59452	6.73154	26.0334	20.5945	0.0897471	Fast-Power
14169557	male	1995	21.6329	0.0897471	3.63288	13.1978	26.0334	20.5945	0.0897471	Fast-Power
14169557	male	1996	22.5233	0.0803889	4.52329	20.4601	26.0334	20.5945	0.0897471	Fast-Power
14169557	male	1997	23.1644	0.0582696	5.16438	26.6709	26.0334	20.5945	0.0897471	Fast-Power
14169557	male	1998	24.537	0.0531652	6.53699	42.7322	26.0334	20.5945	0.0897471	Fast-Power
14169557	male	1999	25.4849	0.0557174	7.48493	56.0242	26.0334	20.5945	0.0897471	Fast-Power
14169557	male	2000	26.8521	0.0897471	8.85205	78.3589	26.0334	20.5945	0.0897471	Fast-Power
14169557	male	2001	27.7151	0.0837919	9.71507	94.3826	26.0334	20.5945	0.0897471	Fast-Power
14169557	male	2004	30.6274	0.0395533	12.6274	159.451	26.0334	20.5945	0.0897471	Fast-Power
14169626	male	2002	16.6603	-0.088058	-1.33973	1.79487	26.1863	16.6603	0.107613	Fast-Power
14169626	male	2003	17.9918	-0.00638675	-0.00821918	6.75549e-05	26.1863	16.6603	0.107613	Fast-Power
14169626	male	2004	18.611	0.0412548	0.610959	0.373271	26.1863	16.6603	0.107613	Fast-Power
14169626	male	2005	19.5726	0.0455085	1.5726	2.47308	26.1863	16.6603	0.107613	Fast-Power
14169626	male	2006	20.7425	0.0820904	2.74247	7.52112	26.1863	16.6603	0.107613	Fast-Power
14169626	male	2007	21.5726	0.0676278	3.5726	12.7635	26.1863	16.6603	0.107613	Fast-Power
14169626	male	2008	22.9507	0.0922993	4.95069	24.5093	26.1863	16.6603	0.107613	Fast-Power
14169626	male	2009	23.8137	0.10506	5.8137	33.7991	26.1863	16.6603	0.107613	Fast-Power
14169626	male	2010	24.8877	0.096553	6.88767	47.44	26.1863	16.6603	0.107613	Fast-Power
14169626	male	2011	25.9452	0.107613	7.94521	63.1263	26.1863	16.6603	0.107613	Fast-Power
14169626	male	2012	26.789	0.0642248	8.78904	77.2473	26.1863	16.6603	0.107613	Fast-Power
14169626	male	2014	28.8356	0.0540159	10.8356	117.411	26.1863	16.6603	0.107613	Fast-Power
14169626	male	2015	29.8301	0.0625233	11.8301	139.952	26.1863	16.6603	0.107613	Fast-Power
14169626	male	2016	30.7534	0.0480607	12.7534	162.65	26.1863	16.6603	0.107613	Fast-Power
14169626	male	2017	32.0164	0.0633741	14.0164	196.461	26.1863	16.6603	0.107613	Fast-Power
14169626	male	2018	32.8082	0.07018	14.8082	219.283	26.1863	16.6603	0.107613	Fast-Power
14169626	male	2019	34.1534	0.0582696	16.1534	260.933	26.1863	16.6603	0.107613	Fast-Power
14169675	male	2005	18.6986	-1.16713	0.69863	0.488084	25.9211	19.7342	1.7902	Fast-Power
14169675	male	2006	19.7342	-0.427798	1.73425	3.00761	25.9211	19.7342	1.7902	Fast-Power
14169675	male	2007	20.9808	0.311534	2.98082	8.8853	25.9211	19.7342	1.7902	Fast-Power
14169675	male	2008	22.0411	1.05087	4.0411	16.3305	25.9211	19.7342	1.7902	Fast-Power
14169675	male	2009	22.9973	0.866034	4.99726	24.9726	25.9211	19.7342	1.7902	Fast-Power
14169675	male	2010	23.9781	0.6812	5.97808	35.7375	25.9211	19.7342	1.7902	Fast-Power
14169675	male	2011	25.211	1.7902	7.21096	51.9979	25.9211	19.7342	1.7902	Fast-Power
14169675	male	2012	25.9151	0.6812	7.91507	62.6483	25.9211	19.7342	1.7902	Fast-Power
14169675	male	2013	27.0849	1.08783	9.08493	82.536	25.9211	19.7342	1.7902	Fast-Power
14169675	male	2014	27.6603	0.311534	9.66027	93.3209	25.9211	19.7342	1.7902	Fast-Power
14169675	male	2015	29.1068	-0.0581321	11.1068	123.362	25.9211	19.7342	1.7902	Fast-Power
14169675	male	2016	29.7699	-0.0581321	11.7699	138.53	25.9211	19.7342	1.7902	Fast-Power
14169675	male	2018	32.0521	-0.205999	14.0521	197.46	25.9211	19.7342	1.7902	Fast-Power
14169675	male	2019	32.989	-0.0581321	14.989	224.671	25.9211	19.7342	1.7902	Fast-Power
14169680	male	1999	17.4301	-0.0497746	-0.569863	0.324744	25.2698	17.4301	0.10506	Fast-Power
14169680	male	2000	18.3479	0.0344489	0.347945	0.121066	25.2698	17.4301	0.10506	Fast-Power
14169680	male	2001	19.0164	0.0361503	1.01644	1.03315	25.2698	17.4301	0.10506	Fast-Power
14169680	male	2002	20.0356	0.0744337	2.03562	4.14373	25.2698	17.4301	0.10506	Fast-Power
14169680	male	2003	21.537	0.073583	3.53699	12.5103	25.2698	17.4301	0.10506	Fast-Power
14169680	male	2004	22.526	0.0948515	4.52603	20.4849	25.2698	17.4301	0.10506	Fast-Power
14169680	male	2005	23.5808	0.0888963	5.58082	31.1456	25.2698	17.4301	0.10506	Fast-Power
14169680	male	2006	23.9863	0.103359	5.9863	35.8358	25.2698	17.4301	0.10506	Fast-Power
14169680	male	2007	25.2219	0.0463592	7.22192	52.1561	25.2698	17.4301	0.10506	Fast-Power
14169680	male	2008	26.3644	0.0523144	8.36438	69.9629	25.2698	17.4301	0.10506	Fast-Power
14169680	male	2009	27.2082	0.10506	9.20822	84.7913	25.2698	17.4301	0.10506	Fast-Power
14169680	male	2010	28.2603	0.0684785	10.2603	105.273	25.2698	17.4301	0.10506	Fast-Power
14169680	male	2011	29.4356	0.0693293	11.4356	130.773	25.2698	17.4301	0.10506	Fast-Power
14169680	male	2012	30.1233	0.0387026	12.1233	146.974	25.2698	17.4301	0.10506	Fast-Power
14169680	male	2015	33.3014	-0.0438194	15.3014	234.132	25.2698	17.4301	0.10506	Fast-Power
14171509	male	2006	16.8521	-0.22708	-1.14795	1.31778	27.2549	16.8521	1.22785	Speed
14171509	male	2007	18.1781	0.0724642	0.178082	0.0317133	27.2549	16.8521	1.22785	Speed
14171509	male	2008	19.1315	0.158048	1.13151	1.28031	27.2549	16.8521	1.22785	Speed
14171509	male	2009	19.7233	0.436197	1.72329	2.96972	27.2549	16.8521	1.22785	Speed
14171509	male	2010	20.7616	0.350612	2.76164	7.62668	27.2549	16.8521	1.22785	Speed
14171509	male	2011	22.0411	0.692949	4.0411	16.3305	27.2549	16.8521	1.22785	Speed
14171509	male	2012	22.9479	0.628761	4.94795	24.4822	27.2549	16.8521	1.22785	Speed
14171509	male	2013	23.7425	0.906909	5.74247	32.9759	27.2549	16.8521	1.22785	Speed
14171509	male	2014	25.0986	0.821325	7.09863	50.3905	27.2549	16.8521	1.22785	Speed
14171509	male	2015	26	1.05668	8	64	27.2549	16.8521	1.22785	Speed
14171509	male	2016	26.9781	0.864117	8.97808	80.606	27.2549	16.8521	1.22785	Speed
14171509	male	2017	27.9507	0.971097	9.95068	99.0161	27.2549	16.8521	1.22785	Speed
14171509	male	2018	28.8548	1.22785	10.8548	117.827	27.2549	16.8521	1.22785	Speed
14171509	male	2019	29.737	0.928305	11.737	137.757	27.2549	16.8521	1.22785	Speed
14172052	male	1999	15.2274	-0.10167	-2.7726	7.68733	24.173	15.2274	0.099956	Fast-Power
14172052	male	2002	18.0767	0.020837	0.0767123	0.00588478	24.173	15.2274	0.099956	Fast-Power
14172052	male	2003	19.2301	0.00382215	1.23014	1.51324	24.173	15.2274	0.099956	Fast-Power
14172052	male	2004	19.9151	0.0574189	1.91507	3.66749	24.173	15.2274	0.099956	Fast-Power
14172052	male	2005	20.9534	0.0625233	2.95342	8.72272	24.173	15.2274	0.099956	Fast-Power
14172052	male	2006	22.1288	0.0599711	4.12877	17.0467	24.173	15.2274	0.099956	Fast-Power
14172052	male	2007	23.1233	0.0361503	5.12329	26.2481	24.173	15.2274	0.099956	Fast-Power
14172052	male	2008	24.1616	0.0752845	6.16164	37.9659	24.173	15.2274	0.099956	Fast-Power
14172052	male	2009	25.3507	0.099956	7.35069	54.0326	24.173	15.2274	0.099956	Fast-Power
14172052	male	2010	26.4356	0.0446578	8.43562	71.1596	24.173	15.2274	0.099956	Fast-Power
14172052	male	2011	26.9397	0.0191355	8.93973	79.9187	24.173	15.2274	0.099956	Fast-Power
14172052	male	2012	27.8575	0.0361503	9.85753	97.171	24.173	15.2274	0.099956	Fast-Power
14172052	male	2013	29.2274	-0.0208494	11.2274	126.054	24.173	15.2274	0.099956	Fast-Power
14173596	male	2000	18.7096	-0.271632	0.709589	0.503517	25.9027	18.7096	1.47168	Speed
14173596	male	2001	19.7753	-0.263602	1.77534	3.15184	25.9027	18.7096	1.47168	Speed
14173596	male	2002	20.5863	-0.00664202	2.5863	6.68895	25.9027	18.7096	1.47168	Endurance
14173596	male	2002	20.6932	-0.00664202	2.69315	7.25306	25.9027	18.7096	1.47168	Speed
14173596	male	2003	21.6493	0.509613	3.64932	13.3175	25.9027	18.7096	1.47168	Speed
14173596	male	2003	21.6795	0.509613	3.67945	13.5384	25.9027	18.7096	1.47168	Endurance
14173596	male	2004	22.6137	0.943279	4.6137	21.2862	25.9027	18.7096	1.47168	Endurance
14173596	male	2005	23.8137	1.37694	5.8137	33.7991	25.9027	18.7096	1.47168	Endurance
14173596	male	2006	24.8548	0.840656	6.85479	46.9882	25.9027	18.7096	1.47168	Endurance
14173596	male	2006	24.6438	0.840656	6.64384	44.1406	25.9027	18.7096	1.47168	Speed
14173596	male	2007	25.7726	1.47168	7.7726	60.4133	25.9027	18.7096	1.47168	Endurance
14173596	male	2008	26.7699	0.937781	8.76986	76.9105	25.9027	18.7096	1.47168	Endurance
14173596	male	2009	27.6438	0.403878	9.64384	93.0036	25.9027	18.7096	1.47168	Speed
14173596	male	2009	27.7342	0.403878	9.73425	94.7555	25.9027	18.7096	1.47168	Endurance
14173596	male	2010	28.6055	0.821139	10.6055	112.476	25.9027	18.7096	1.47168	Endurance
14174573	male	1996	19.0877	0.531358	1.08767	1.18303	24.1097	19.0877	1.89616	Fast-Power
14174573	male	1997	19.989	1.02765	1.98904	3.95628	24.1097	19.0877	1.89616	Fast-Power
14174573	male	1998	20.6986	1.15172	2.69863	7.2826	24.1097	19.0877	1.89616	Fast-Power
14174573	male	1999	22.0849	1.89616	4.08493	16.6867	24.1097	19.0877	1.89616	Fast-Power
14174573	male	2000	22.9397	1.89616	4.93973	24.4009	24.1097	19.0877	1.89616	Fast-Power
14174573	male	2001	24.0767	1.64802	6.07671	36.9264	24.1097	19.0877	1.89616	Fast-Power
14174573	male	2002	24.9726	1.89616	6.9726	48.6172	24.1097	19.0877	1.89616	Fast-Power
14174573	male	2003	26.0932	1.52394	8.09315	65.4991	24.1097	19.0877	1.89616	Fast-Power
14174573	male	2004	27.1644	1.2758	9.16438	83.9859	24.1097	19.0877	1.89616	Fast-Power
14174573	male	2005	28.0658	1.15172	10.0658	101.319	24.1097	19.0877	1.89616	Fast-Power
14174573	male	2006	28.6685	0.779504	10.6685	113.817	24.1097	19.0877	1.89616	Fast-Power
14174573	male	2007	29.9808	0.159139	11.9808	143.54	24.1097	19.0877	1.89616	Fast-Power
14174573	male	2008	30.8	-0.089007	12.8	163.84	24.1097	19.0877	1.89616	Fast-Power
14174582	male	1996	22.1233	0.531358	4.12329	17.0015	25.9402	22.1233	1.90209	Fast-Power
14174582	male	1998	24.1041	-0.585299	6.10411	37.2602	25.9402	22.1233	1.90209	Fast-Power
14174582	male	1999	25.1589	1.15172	7.1589	51.2499	25.9402	22.1233	1.90209	Fast-Power
14174582	male	2000	26.0274	1.77209	8.0274	64.4391	25.9402	22.1233	1.90209	Fast-Power
14174582	male	2001	27.0767	1.39987	9.07671	82.3867	25.9402	22.1233	1.90209	Fast-Power
14174582	male	2002	28.0986	0.655431	10.0986	101.982	25.9402	22.1233	1.90209	Fast-Power
14174582	male	2003	29.0548	-0.089007	11.0548	122.208	25.9402	22.1233	1.90209	Fast-Power
14174582	male	2004	29.9644	-0.21308	11.9644	143.146	25.9402	22.1233	1.90209	Fast-Power
14174582	male	2005	31.0658	0.283212	13.0658	170.714	25.9402	22.1233	1.90209	Fast-Power
14174582	male	2006	32.1205	0.779504	14.1205	199.39	25.9402	22.1233	1.90209	Fast-Power
14174582	male	2007	32.8575	-0.21308	14.8575	220.746	25.9402	22.1233	1.90209	Fast-Power
14174582	male	2008	33.8603	-1.20566	15.8603	251.548	25.9402	22.1233	1.90209	Fast-Power
14174662	male	1994	26.5068	0.971097	8.50685	72.3665	28.355	26.5068	1.50762	Speed
14174662	male	1995	27.5973	1.22785	9.59726	92.1074	28.355	26.5068	1.50762	Speed
14174662	male	1996	28.6329	1.37762	10.6329	113.058	28.355	26.5068	1.50762	Speed
14174662	male	1997	29.6521	1.22785	11.6521	135.77	28.355	26.5068	1.50762	Speed
14174662	male	1998	30.6466	1.18506	12.6466	159.936	28.355	26.5068	1.50762	Speed
14174662	male	1999	31.4932	1.13157	13.4932	182.065	28.355	26.5068	1.50762	Speed
14174662	male	2000	32.5534	1.07808	14.5534	211.802	28.355	26.5068	1.50762	Speed
14174662	male	2001	33.6575	0.607365	15.6575	245.158	28.355	26.5068	1.50762	Speed
14175111	male	2005	18.6548	1.14654	0.654795	0.428756	18.0212	18.6548	1.65302	Endurance
14175111	male	2006	19.7205	1.39978	1.72055	2.96029	18.0212	18.6548	1.65302	Endurance
14175111	male	2007	20.6685	1.65302	2.66849	7.12085	18.0212	18.6548	1.65302	Endurance
14175111	male	2008	21.7589	1.20791	3.7589	14.1294	18.0212	18.6548	1.65302	Endurance
14175111	male	2009	22.7562	0.762795	4.75616	22.6211	18.0212	18.6548	1.65302	Endurance
14175111	male	2010	23.7452	0.317683	5.74521	33.0074	18.0212	18.6548	1.65302	Endurance
14175111	male	2011	25.0548	-0.127428	7.05479	49.7701	18.0212	18.6548	1.65302	Endurance
14175111	male	2012	25.6164	0.26601	7.61644	58.0101	18.0212	18.6548	1.65302	Endurance
14175111	male	2013	26.7151	0.145762	8.71507	75.9524	18.0212	18.6548	1.65302	Endurance
14175111	male	2014	27.8466	-0.147932	9.84658	96.9551	18.0212	18.6548	1.65302	Endurance
14175111	male	2016	29.6247	-1.16921	11.6247	135.133	18.0212	18.6548	1.65302	Endurance
14175111	male	2019	32.7397	-2.70112	14.7397	217.26	18.0212	18.6548	1.65302	Endurance
14175117	male	2002	22.011	-0.129015	4.01096	16.0878	27.6375	22.011	2.0619	Endurance
14175117	male	2003	22.8849	0.599061	4.88493	23.8626	27.6375	22.011	2.0619	Endurance
14175117	male	2004	23.9753	1.78628	5.97534	35.7047	27.6375	22.011	2.0619	Endurance
14175117	male	2005	24.9918	1.81908	6.99178	48.885	27.6375	22.011	2.0619	Endurance
14175117	male	2006	26.0082	1.9319	8.00822	64.1316	27.6375	22.011	2.0619	Endurance
14175117	male	2007	27.1342	1.16316	9.13425	83.4345	27.6375	22.011	2.0619	Endurance
14175117	male	2008	28.137	0.799555	10.137	102.758	27.6375	22.011	2.0619	Endurance
14175117	male	2013	32.9863	-1.01845	14.9863	224.589	27.6375	22.011	2.0619	Endurance
14175117	male	2014	34.2247	0.382606	16.2247	263.24	27.6375	22.011	2.0619	Endurance
14175117	male	2015	35.0822	1.78366	17.0822	291.801	27.6375	22.011	2.0619	Endurance
14175129	male	2003	20.3589	-2.16801	2.3589	5.56443	27.2198	22.1479	1.78555	Endurance
14175129	male	2004	21.211	-0.972069	3.21096	10.3103	27.2198	22.1479	1.78555	Endurance
14175129	male	2005	22.4466	0.223872	4.44658	19.772	27.2198	22.1479	1.78555	Endurance
14175129	male	2005	22.1479	0.223872	4.14795	17.2055	27.2198	22.1479	1.78555	Endurance
14175129	male	2006	23.4301	1.41981	5.43014	29.4864	27.2198	22.1479	1.78555	Endurance
14175129	male	2006	23.3315	1.41981	5.33151	28.425	27.2198	22.1479	1.78555	Endurance
14175129	male	2007	24.3397	1.36958	6.33973	40.1921	27.2198	22.1479	1.78555	Endurance
14175129	male	2007	24.5178	1.36958	6.51781	42.4818	27.2198	22.1479	1.78555	Endurance
14175129	male	2008	25.4493	1.65555	7.44932	55.4923	27.2198	22.1479	1.78555	Endurance
14175129	male	2008	25.3534	1.65555	7.35342	54.0729	27.2198	22.1479	1.78555	Endurance
14175129	male	2009	26.3507	1.41674	8.35069	69.7339	27.2198	22.1479	1.78555	Endurance
14175129	male	2009	26.4603	1.41674	8.46027	71.5762	27.2198	22.1479	1.78555	Endurance
14175129	male	2010	27.4384	0.997814	9.43836	89.0826	27.2198	22.1479	1.78555	Endurance
14175129	male	2010	27.3753	0.997814	9.37534	87.897	27.2198	22.1479	1.78555	Endurance
14175129	male	2011	28.3342	0.600179	10.3342	106.797	27.2198	22.1479	1.78555	Endurance
14175129	male	2011	28.4932	0.600179	10.4932	110.106	27.2198	22.1479	1.78555	Endurance
14175129	male	2013	30.5178	0.132698	12.5178	156.696	27.2198	22.1479	1.78555	Endurance
14175129	male	2014	31.5288	-0.274682	13.5288	183.028	27.2198	22.1479	1.78555	Endurance
14175129	male	2014	31.3288	-0.274682	13.3288	177.656	27.2198	22.1479	1.78555	Endurance
14175129	male	2015	32.3836	0.639728	14.3836	206.887	27.2198	22.1479	1.78555	Endurance
14175129	male	2015	32.3233	0.639728	14.3233	205.157	27.2198	22.1479	1.78555	Endurance
14175129	male	2016	33.3151	0.502182	15.3151	234.551	27.2198	22.1479	1.78555	Endurance
14175141	male	2004	15.5863	1.45787	-2.4137	5.82594	15.6739	16.6329	1.54923	Endurance
14175141	male	2005	16.8877	1.31271	-1.11233	1.23728	15.6739	16.6329	1.54923	Endurance
14175141	male	2005	16.6329	1.31271	-1.36712	1.86903	15.6739	16.6329	1.54923	Endurance
14175141	male	2006	17.8795	1.16754	-0.120548	0.0145318	15.6739	16.6329	1.54923	Endurance
14175141	male	2006	17.8712	1.16754	-0.128767	0.016581	15.6739	16.6329	1.54923	Endurance
14175141	male	2007	18.9068	1.54923	0.906849	0.822376	15.6739	16.6329	1.54923	Endurance
14175141	male	2007	18.7178	1.54923	0.717808	0.515249	15.6739	16.6329	1.54923	Endurance
14175141	male	2008	19.9041	1.1494	1.90411	3.62563	15.6739	16.6329	1.54923	Endurance
14175141	male	2008	19.8795	1.1494	1.87945	3.53234	15.6739	16.6329	1.54923	Endurance
14175141	male	2009	20.7644	1.31342	2.76438	7.64182	15.6739	16.6329	1.54923	Endurance
14175141	male	2009	20.7425	1.31342	2.74247	7.52112	15.6739	16.6329	1.54923	Endurance
14175141	male	2010	21.6493	1.19715	3.64932	13.3175	15.6739	16.6329	1.54923	Endurance
14175141	male	2010	21.8658	1.19715	3.86575	14.944	15.6739	16.6329	1.54923	Endurance
14175141	male	2011	23.189	0.689579	5.18904	26.9261	15.6739	16.6329	1.54923	Endurance
14175141	male	2011	22.5644	0.689579	4.56438	20.8336	15.6739	16.6329	1.54923	Endurance
14175141	male	2012	23.5808	1.11068	5.58082	31.1456	15.6739	16.6329	1.54923	Endurance
14175141	male	2012	23.8164	1.11068	5.81644	33.831	15.6739	16.6329	1.54923	Endurance
14175141	male	2013	24.5781	0.652847	6.57808	43.2712	15.6739	16.6329	1.54923	Endurance
14175141	male	2015	26.6438	0.025783	8.64384	74.7159	15.6739	16.6329	1.54923	Endurance
14175141	male	2016	27.5096	-0.287749	9.50959	90.4323	15.6739	16.6329	1.54923	Endurance
14175190	male	2006	19.5151	-0.0555646	1.51507	2.29543	27.4869	19.5151	0.869947	Speed
14175190	male	2006	19.6247	-0.0555646	1.62466	2.63951	27.4869	19.5151	0.869947	Speed
14175190	male	2007	20.3178	-0.221069	2.31781	5.37223	27.4869	19.5151	0.869947	Speed
14175190	male	2007	20.3781	-0.221069	2.37808	5.65528	27.4869	19.5151	0.869947	Speed
14175190	male	2008	21.411	0.657932	3.41096	11.6346	27.4869	19.5151	0.869947	Speed
14175190	male	2008	21.2	0.657932	3.2	10.24	27.4869	19.5151	0.869947	Speed
14175190	male	2009	22.4658	0.448512	4.46575	19.943	27.4869	19.5151	0.869947	Speed
14175190	male	2009	22.5836	0.448512	4.58356	21.009	27.4869	19.5151	0.869947	Speed
14175190	male	2011	24.4986	0.0296722	6.49863	42.2322	27.4869	19.5151	0.869947	Speed
14175190	male	2011	24.5534	0.0296722	6.55342	42.9474	27.4869	19.5151	0.869947	Speed
14175190	male	2012	25.4986	0.869947	7.49863	56.2295	27.4869	19.5151	0.869947	Speed
14175190	male	2013	26.3808	0.676708	8.38082	70.2382	27.4869	19.5151	0.869947	Speed
14175190	male	2013	26.5096	0.676708	8.50959	72.4131	27.4869	19.5151	0.869947	Speed
14175190	male	2014	27.1452	0.578281	9.14521	83.6348	27.4869	19.5151	0.869947	Speed
14175190	male	2014	27.7808	0.578281	9.78082	95.6645	27.4869	19.5151	0.869947	Speed
14175190	male	2015	28.5589	0.597247	10.5589	111.49	27.4869	19.5151	0.869947	Speed
14175190	male	2015	28.526	0.597247	10.526	110.797	27.4869	19.5151	0.869947	Speed
14175190	male	2016	29.2548	0.575946	11.2548	126.67	27.4869	19.5151	0.869947	Speed
14175190	male	2016	29.3096	0.575946	11.3096	127.907	27.4869	19.5151	0.869947	Speed
14175190	male	2017	30.4795	0.574873	12.4795	155.737	27.4869	19.5151	0.869947	Speed
14175190	male	2017	30.4466	0.574873	12.4466	154.917	27.4869	19.5151	0.869947	Speed
14175190	male	2018	31.6329	0.243632	13.6329	185.855	27.4869	19.5151	0.869947	Speed
14175190	male	2019	32.4411	0.45953	14.4411	208.545	27.4869	19.5151	0.869947	Speed
14175190	male	2019	32.4959	0.45953	14.4959	210.131	27.4869	19.5151	0.869947	Speed
14175559	male	1999	18.6329	-0.0293568	0.632877	0.400533	25.6774	18.6329	0.677581	Fast-Power
14175559	male	2000	19.8932	-0.194376	1.89315	3.58402	25.6774	18.6329	0.677581	Fast-Power
14175559	male	2000	19.7479	-0.194376	1.74795	3.05531	25.6774	18.6329	0.677581	Fast-Power
14175559	male	2001	20.611	0.198191	2.61096	6.81711	25.6774	18.6329	0.677581	Fast-Power
14175559	male	2001	20.5151	0.198191	2.51507	6.32557	25.6774	18.6329	0.677581	Fast-Power
14175559	male	2002	22.0411	0.405865	4.0411	16.3305	25.6774	18.6329	0.677581	Fast-Power
14175559	male	2002	21.8055	0.405865	3.80548	14.4817	25.6774	18.6329	0.677581	Fast-Power
14175559	male	2003	22.7507	0.236439	4.75068	22.569	25.6774	18.6329	0.677581	Fast-Power
14175559	male	2003	22.9534	0.236439	4.95342	24.5364	25.6774	18.6329	0.677581	Fast-Power
14175559	male	2004	23.8658	0.677581	5.86575	34.4071	25.6774	18.6329	0.677581	Fast-Power
14175559	male	2004	23.7288	0.677581	5.72877	32.8188	25.6774	18.6329	0.677581	Fast-Power
14175559	male	2005	24.6356	0.483519	6.63562	44.0314	25.6774	18.6329	0.677581	Fast-Power
14175559	male	2005	24.7644	0.483519	6.76438	45.7569	25.6774	18.6329	0.677581	Fast-Power
14175559	male	2006	25.7507	0.463255	7.75068	60.0731	25.6774	18.6329	0.677581	Fast-Power
14175559	male	2006	25.8329	0.463255	7.83288	61.354	25.6774	18.6329	0.677581	Fast-Power
14175559	male	2007	26.7425	0.400371	8.74247	76.4307	25.6774	18.6329	0.677581	Fast-Power
14175559	male	2007	26.6904	0.400371	8.69041	75.5232	25.6774	18.6329	0.677581	Fast-Power
14175559	male	2008	27.6877	0.153291	9.68767	93.851	25.6774	18.6329	0.677581	Fast-Power
14175559	male	2008	27.9808	0.153291	9.98082	99.6168	25.6774	18.6329	0.677581	Fast-Power
14175559	male	2009	28.8521	0.0599711	10.8521	117.767	25.6774	18.6329	0.677581	Fast-Power
14175559	male	2010	29.8521	-0.134009	11.8521	140.471	25.6774	18.6329	0.677581	Fast-Power
14175559	male	2010	29.7014	-0.134009	11.7014	136.922	25.6774	18.6329	0.677581	Fast-Power
14175559	male	2011	30.7945	0.0387026	12.7945	163.7	25.6774	18.6329	0.677581	Fast-Power
14175559	male	2012	31.6658	-0.211781	13.6658	186.753	25.6774	18.6329	0.677581	Fast-Power
14175559	male	2012	31.811	-0.211781	13.811	190.743	25.6774	18.6329	0.677581	Fast-Power
14175559	male	2013	32.7479	0.0114788	14.7479	217.502	25.6774	18.6329	0.677581	Fast-Power
14175559	male	2014	34.0877	0.000419183	16.0877	258.813	25.6774	18.6329	0.677581	Fast-Power
14175559	male	2015	34.5315	-0.0302075	16.5315	273.291	25.6774	18.6329	0.677581	Fast-Power
14175559	male	2016	35.6247	-0.00468527	17.6247	310.629	25.6774	18.6329	0.677581	Fast-Power
14175559	male	2017	36.6219	-0.240341	18.6219	346.776	25.6774	18.6329	0.677581	Fast-Power
14175576	male	2000	17.2685	-1.72163	-0.731507	0.535102	27.5321	20.9123	1.42053	Fast-Power
14175576	male	2001	17.8986	-0.945331	-0.10137	0.0102758	27.5321	20.9123	1.42053	Fast-Power
14175576	male	2002	19.0493	-0.908364	1.04932	1.10106	27.5321	20.9123	1.42053	Fast-Power
14175576	male	2003	20.1041	-0.612631	2.10411	4.42728	27.5321	20.9123	1.42053	Fast-Power
14175576	male	2004	20.9123	0.496367	2.91233	8.48166	27.5321	20.9123	1.42053	Fast-Power
14175576	male	2005	21.9452	0.311534	3.94521	15.5646	27.5321	20.9123	1.42053	Fast-Power
14175576	male	2006	22.8274	0.866034	4.8274	23.3038	27.5321	20.9123	1.42053	Fast-Power
14175576	male	2007	23.8575	1.30963	5.85753	34.3107	27.5321	20.9123	1.42053	Fast-Power
14175576	male	2008	25.063	0.126701	7.06301	49.8862	27.5321	20.9123	1.42053	Fast-Power
14175576	male	2009	25.8548	0.496367	7.85479	61.6978	27.5321	20.9123	1.42053	Fast-Power
14175576	male	2010	26.8	0.866034	8.8	77.44	27.5321	20.9123	1.42053	Fast-Power
14175576	male	2011	27.5836	1.42053	9.58356	91.8447	27.5321	20.9123	1.42053	Fast-Power
14175576	male	2012	28.7836	1.05087	10.7836	116.285	27.5321	20.9123	1.42053	Fast-Power
14175576	male	2013	29.7726	0.6812	11.7726	138.594	27.5321	20.9123	1.42053	Fast-Power
14175576	male	2014	31.2055	1.08783	13.2055	174.385	27.5321	20.9123	1.42053	Fast-Power
14175576	male	2015	31.726	-0.0581321	13.726	188.404	27.5321	20.9123	1.42053	Fast-Power
14175576	male	2017	33.9699	0.311534	15.9699	255.037	27.5321	20.9123	1.42053	Fast-Power
14175971	male	2002	23.2274	-0.668132	5.2274	27.3257	27.4648	26.2932	4.69287	Endurance
14175971	male	2003	23.9452	-0.60295	5.94521	35.3455	27.4648	26.2932	4.69287	Endurance
14175971	male	2004	24.9233	-0.537767	6.92329	47.9319	27.4648	26.2932	4.69287	Endurance
14175971	male	2005	26.2932	-0.472584	8.29315	68.7764	27.4648	26.2932	4.69287	Endurance
14175971	male	2009	29.8164	-0.211853	11.8164	139.628	27.4648	26.2932	4.69287	Endurance
14176013	male	2005	18.3753	-1.04592	0.375342	0.140882	25.4192	19.5836	1.50851	Fast-Power
14176013	male	2006	19.5836	-0.316079	1.58356	2.50767	25.4192	19.5836	1.50851	Fast-Power
14176013	male	2007	20.5836	0.75261	2.58356	6.67479	25.4192	19.5836	1.50851	Fast-Power
14176013	male	2008	21.5507	0.961135	3.55068	12.6074	25.4192	19.5836	1.50851	Fast-Power
14176013	male	2009	22.5205	0.127036	4.52055	20.4354	25.4192	19.5836	1.50851	Fast-Power
14176013	male	2010	23.6082	1.01327	5.60822	31.4521	25.4192	19.5836	1.50851	Fast-Power
14176013	male	2011	24.7616	1.40425	6.76164	45.7198	25.4192	19.5836	1.50851	Fast-Power
14176013	male	2012	25.4603	0.987201	7.46027	55.6557	25.4192	19.5836	1.50851	Fast-Power
14176013	male	2013	26.4658	1.50851	8.46575	71.669	25.4192	19.5836	1.50851	Fast-Power
14176013	male	2014	27.6712	0.387692	9.67123	93.5328	25.4192	19.5836	1.50851	Fast-Power
14176013	male	2015	28.4082	0.778676	10.4082	108.331	25.4192	19.5836	1.50851	Fast-Power
14176013	male	2016	29.1945	1.0654	11.1945	125.317	25.4192	19.5836	1.50851	Fast-Power
14176013	male	2017	30.5425	-0.0554232	12.5425	157.313	25.4192	19.5836	1.50851	Fast-Power
14176013	male	2018	31.4932	-0.602801	13.4932	182.065	25.4192	19.5836	1.50851	Fast-Power
14176106	male	1995	24.6411	0.545996	6.6411	44.1042	27.282	24.6411	1.20692	Speed
14176106	male	1995	24.7562	0.545996	6.75616	45.6458	27.282	24.6411	1.20692	Speed
14176106	male	1996	25.4164	0.703829	7.41644	55.0036	27.282	24.6411	1.20692	Speed
14176106	male	1997	26.7315	0.988602	8.73151	76.2392	27.282	24.6411	1.20692	Speed
14176106	male	1998	27.526	0.674563	9.52603	90.7452	27.282	24.6411	1.20692	Speed
14176106	male	1998	27.4521	0.674563	9.45205	89.3413	27.282	24.6411	1.20692	Speed
14176106	male	1999	28.6164	1.07692	10.6164	112.709	27.282	24.6411	1.20692	Speed
14176106	male	1999	28.8301	1.07692	10.8301	117.292	27.282	24.6411	1.20692	Speed
14176106	male	2000	29.5918	0.864507	11.5918	134.369	27.282	24.6411	1.20692	Speed
14176106	male	2000	29.5233	0.864507	11.5233	132.786	27.282	24.6411	1.20692	Speed
14176106	male	2001	30.737	0.620771	12.737	162.231	27.282	24.6411	1.20692	Speed
14176106	male	2002	31.537	0.347975	13.537	183.25	27.282	24.6411	1.20692	Speed
14176106	male	2002	31.7671	0.347975	13.7671	189.534	27.282	24.6411	1.20692	Speed
14176106	male	2003	32.4959	0.576923	14.4959	210.131	27.282	24.6411	1.20692	Speed
14176106	male	2003	32.5123	0.576923	14.5123	210.608	27.282	24.6411	1.20692	Speed
14176106	male	2004	33.3753	0.0960834	15.3753	236.401	27.282	24.6411	1.20692	Speed
14176106	male	2004	33.5507	0.0960834	15.5507	241.824	27.282	24.6411	1.20692	Speed
14176106	male	2005	34.4877	-0.162354	16.4877	271.843	27.282	24.6411	1.20692	Speed
14176106	male	2005	34.3151	-0.162354	16.3151	266.181	27.282	24.6411	1.20692	Speed
14176249	male	1997	28.5562	1.04536	10.5562	111.433	31.4736	28.5562	1.33641	Endurance
14176249	male	1999	30.5863	1.15273	12.5863	158.415	31.4736	28.5562	1.33641	Endurance
14176249	male	2000	31.7753	1.20641	13.7753	189.76	31.4736	28.5562	1.33641	Endurance
14176249	male	2001	32.7452	0.836929	14.7452	217.421	31.4736	28.5562	1.33641	Endurance
14176249	male	2002	33.9644	0.893773	15.9644	254.862	31.4736	28.5562	1.33641	Endurance
14176249	male	2003	34.6712	1.05483	16.6712	277.93	31.4736	28.5562	1.33641	Endurance
14176249	male	2004	35.7233	0.963248	17.7233	314.115	31.4736	28.5562	1.33641	Endurance
14176249	male	2005	36.7397	0.871667	18.7397	351.177	31.4736	28.5562	1.33641	Endurance
14176249	male	2006	37.8521	0.780085	19.8521	394.104	31.4736	28.5562	1.33641	Endurance
14176249	male	2007	38.5808	0.688503	20.5808	423.57	31.4736	28.5562	1.33641	Endurance
14176249	male	2009	40.463	0.50534	22.463	504.587	31.4736	28.5562	1.33641	Endurance
14176353	male	1998	21.3973	-0.524604	3.39726	11.5414	28.9179	21.3973	1.40425	Fast-Power
14176353	male	1999	22.2822	0.622282	4.28219	18.3372	28.9179	21.3973	1.40425	Fast-Power
14176353	male	2001	24.5151	0.674413	6.51507	42.4461	28.9179	21.3973	1.40425	Fast-Power
14176353	male	2002	25.4329	0.465889	7.43288	55.2477	28.9179	21.3973	1.40425	Fast-Power
14176353	male	2003	26.3096	1.0654	8.30959	69.0493	28.9179	21.3973	1.40425	Fast-Power
14176353	male	2004	27.3452	0.648348	9.34521	87.3329	28.9179	21.3973	1.40425	Fast-Power
14176353	male	2005	28.2658	0.882938	10.2658	105.386	28.9179	21.3973	1.40425	Fast-Power
14176353	male	2006	29.4932	1.40425	11.4932	132.093	28.9179	21.3973	1.40425	Fast-Power
14176353	male	2007	30.3178	1.11753	12.3178	151.728	28.9179	21.3973	1.40425	Fast-Power
14176353	male	2008	31.2932	1.27392	13.2932	176.708	28.9179	21.3973	1.40425	Fast-Power
14176353	male	2009	32.2767	0.987201	14.2767	203.825	28.9179	21.3973	1.40425	Fast-Power
14176353	male	2010	33.1726	0.205233	15.1726	230.208	28.9179	21.3973	1.40425	Fast-Power
14177713	male	2005	17.5233	-0.837108	-0.476712	0.227255	26.5715	18.3479	1.55921	Speed
14177713	male	2005	17.3699	-0.837108	-0.630137	0.397073	26.5715	18.3479	1.55921	Speed
14177713	male	2006	18.4247	-0.177146	0.424658	0.180334	26.5715	18.3479	1.55921	Speed
14177713	male	2006	18.3479	-0.177146	0.347945	0.121066	26.5715	18.3479	1.55921	Speed
14177713	male	2007	19.463	0.0478173	1.46301	2.14041	26.5715	18.3479	1.55921	Speed
14177713	male	2007	19.5589	0.0478173	1.5589	2.43018	26.5715	18.3479	1.55921	Speed
14177713	male	2008	20.5041	1.43876	2.50411	6.27057	26.5715	18.3479	1.55921	Speed
14177713	male	2009	21.5041	0.714912	3.50411	12.2788	26.5715	18.3479	1.55921	Speed
14177713	male	2009	21.4548	0.714912	3.45479	11.9356	26.5715	18.3479	1.55921	Speed
14177713	male	2010	22.5479	0.787721	4.54795	20.6838	26.5715	18.3479	1.55921	Speed
14177713	male	2010	22.3397	0.787721	4.33973	18.8332	26.5715	18.3479	1.55921	Speed
14177713	male	2011	23.3918	1.00292	5.39178	29.0713	26.5715	18.3479	1.55921	Speed
14177713	male	2011	23.4301	1.00292	5.43014	29.4864	26.5715	18.3479	1.55921	Speed
14177713	male	2012	24.3123	1.01586	6.31233	39.8455	26.5715	18.3479	1.55921	Speed
14177713	male	2012	24.3315	1.01586	6.33151	40.088	26.5715	18.3479	1.55921	Speed
14177713	male	2013	25.4274	1.55921	7.4274	55.1662	26.5715	18.3479	1.55921	Speed
14177713	male	2014	26.4438	0.619988	8.44384	71.2984	26.5715	18.3479	1.55921	Speed
14177713	male	2014	26.2274	0.619988	8.2274	67.6901	26.5715	18.3479	1.55921	Speed
14177713	male	2015	27.5205	0.824933	9.52055	90.6408	26.5715	18.3479	1.55921	Speed
14177713	male	2015	27.2849	0.824933	9.28493	86.2099	26.5715	18.3479	1.55921	Speed
14177713	male	2016	28.2247	0.806539	10.2247	104.544	26.5715	18.3479	1.55921	Speed
14177713	male	2016	28.1836	0.806539	10.1836	103.705	26.5715	18.3479	1.55921	Speed
14177713	male	2017	29.411	1.51103	11.411	130.21	26.5715	18.3479	1.55921	Speed
14177713	male	2018	30.2384	1.28619	12.2384	149.777	26.5715	18.3479	1.55921	Speed
14177713	male	2018	30.4795	1.28619	12.4795	155.737	26.5715	18.3479	1.55921	Speed
14177713	male	2019	31.1589	0.493426	13.1589	173.157	26.5715	18.3479	1.55921	Speed
14177713	male	2019	31.5452	0.493426	13.5452	183.473	26.5715	18.3479	1.55921	Speed
14177716	male	2005	17.4027	-0.858686	-0.59726	0.35672	25.533	18.4164	1.51906	Speed
14177716	male	2005	17.389	-0.858686	-0.610959	0.373271	25.533	18.4164	1.51906	Speed
14177716	male	2006	18.4164	0.259356	0.416438	0.173421	25.533	18.4164	1.51906	Speed
14177716	male	2006	18.4959	0.259356	0.49589	0.245907	25.533	18.4164	1.51906	Speed
14177716	male	2007	19.3836	-0.946152	1.38356	1.91424	25.533	18.4164	1.51906	Speed
14177716	male	2008	20.5041	1.25407	2.50411	6.27057	25.533	18.4164	1.51906	Speed
14177716	male	2009	21.3205	1.51906	3.32055	11.026	25.533	18.4164	1.51906	Speed
14177716	male	2010	22.2986	1.08022	4.29863	18.4782	25.533	18.4164	1.51906	Speed
14177716	male	2010	22.4438	1.08022	4.44384	19.7477	25.533	18.4164	1.51906	Speed
14177716	male	2011	23.2986	1.16484	5.29863	28.0755	25.533	18.4164	1.51906	Speed
14177716	male	2011	23.5808	1.16484	5.58082	31.1456	25.533	18.4164	1.51906	Speed
14177716	male	2012	24.2164	1.37062	6.21644	38.6441	25.533	18.4164	1.51906	Speed
14177716	male	2012	24.4658	1.37062	6.46575	41.806	25.533	18.4164	1.51906	Speed
14177716	male	2013	25.4904	1.28493	7.49041	56.1063	25.533	18.4164	1.51906	Speed
14177716	male	2013	25.4274	1.28493	7.4274	55.1662	25.533	18.4164	1.51906	Speed
14177716	male	2014	26.4	0.607584	8.4	70.56	25.533	18.4164	1.51906	Speed
14177716	male	2014	26.4219	0.607584	8.42192	70.9287	25.533	18.4164	1.51906	Speed
14177716	male	2015	27.5178	1.19121	9.51781	90.5887	25.533	18.4164	1.51906	Speed
14177716	male	2015	27.4192	1.19121	9.41918	88.7209	25.533	18.4164	1.51906	Speed
14177716	male	2016	28.5014	0.809478	10.5014	110.279	25.533	18.4164	1.51906	Speed
14177716	male	2016	28.4164	0.809478	10.4164	108.502	25.533	18.4164	1.51906	Speed
14177716	male	2017	29.3973	0.749668	11.3973	129.898	25.533	18.4164	1.51906	Speed
14177716	male	2017	29.411	0.749668	11.411	130.21	25.533	18.4164	1.51906	Speed
14177716	male	2018	30.3945	0.915124	12.3945	153.624	25.533	18.4164	1.51906	Speed
14177716	male	2018	30.4795	0.915124	12.4795	155.737	25.533	18.4164	1.51906	Speed
14177716	male	2019	31.4274	0.237486	13.4274	180.295	25.533	18.4164	1.51906	Speed
14177716	male	2019	31.5178	0.237486	13.5178	182.731	25.533	18.4164	1.51906	Speed
14177823	male	1994	18.0575	0.665318	0.0575342	0.00331019	23.4632	18.0219	1.27337	Speed
14177823	male	1994	18.0219	0.665318	0.0219178	0.00048039	23.4632	18.0219	1.27337	Speed
14177823	male	1995	19.3068	0.688859	1.30685	1.70786	23.4632	18.0219	1.27337	Speed
14177823	male	1995	19.189	0.688859	1.18904	1.41382	23.4632	18.0219	1.27337	Speed
14177823	male	1996	20.3534	0.907203	2.35342	5.53861	23.4632	18.0219	1.27337	Speed
14177823	male	1996	20.1836	0.907203	2.18356	4.76794	23.4632	18.0219	1.27337	Speed
14177823	male	1997	21.2027	1.27337	3.20274	10.2575	23.4632	18.0219	1.27337	Speed
14177823	male	1997	21.2384	1.27337	3.23836	10.4869	23.4632	18.0219	1.27337	Speed
14177823	male	1998	22.0849	1.08576	4.08493	16.6867	23.4632	18.0219	1.27337	Speed
14177823	male	1998	22.4658	1.08576	4.46575	19.943	23.4632	18.0219	1.27337	Speed
14177823	male	1999	23.3479	1.16153	5.34795	28.6005	23.4632	18.0219	1.27337	Speed
14177823	male	1999	23.1205	1.16153	5.12055	26.22	23.4632	18.0219	1.27337	Speed
14177823	male	2000	24.3836	1.22202	6.38356	40.7499	23.4632	18.0219	1.27337	Speed
14177823	male	2000	24.463	1.22202	6.46301	41.7705	23.4632	18.0219	1.27337	Speed
14177823	male	2001	25.1534	0.500385	7.15342	51.1715	23.4632	18.0219	1.27337	Speed
14177823	male	2002	26.3233	0.20084	8.32329	69.2771	23.4632	18.0219	1.27337	Speed
14177823	male	2003	27.3014	0.864117	9.30137	86.5155	23.4632	18.0219	1.27337	Speed
14177823	male	2004	28.4137	0.864117	10.4137	108.445	23.4632	18.0219	1.27337	Speed
14177823	male	2005	29.3315	0.536751	11.3315	128.403	23.4632	18.0219	1.27337	Speed
14177823	male	2005	29.3014	0.536751	11.3014	127.721	23.4632	18.0219	1.27337	Speed
14177823	male	2007	31.2548	0.134284	13.2548	175.69	23.4632	18.0219	1.27337	Speed
14177823	male	2008	32.2301	0.30782	14.2301	202.497	23.4632	18.0219	1.27337	Speed
14177823	male	2009	33.074	0.158015	15.074	227.225	23.4632	18.0219	1.27337	Speed
14177939	male	2006	21.8767	0.531358	3.87671	15.0289	28.7253	21.8767	2.14431	Fast-Power
14177939	male	2007	23.1753	1.89616	5.17534	26.7842	28.7253	21.8767	2.14431	Fast-Power
14177939	male	2008	24.189	0.779504	6.18904	38.3042	28.7253	21.8767	2.14431	Fast-Power
14177939	male	2009	24.7753	1.2758	6.77534	45.9053	28.7253	21.8767	2.14431	Fast-Power
14177939	male	2010	26.2904	1.52394	8.29041	68.7309	28.7253	21.8767	2.14431	Fast-Power
14177939	male	2011	27	1.52394	9	81	28.7253	21.8767	2.14431	Fast-Power
14177939	male	2012	27.8795	0.903577	9.87945	97.6036	28.7253	21.8767	2.14431	Fast-Power
14177939	male	2013	29.1425	1.52394	11.1425	124.155	28.7253	21.8767	2.14431	Fast-Power
14177939	male	2014	29.9562	0.655431	11.9562	142.95	28.7253	21.8767	2.14431	Fast-Power
14177939	male	2015	31.0356	1.77209	13.0356	169.927	28.7253	21.8767	2.14431	Fast-Power
14177939	male	2016	32.0685	2.14431	14.0685	197.922	28.7253	21.8767	2.14431	Fast-Power
14177939	male	2017	32.8658	1.15172	14.8658	220.991	28.7253	21.8767	2.14431	Fast-Power
14177939	male	2018	34.0247	1.52394	16.0247	256.79	28.7253	21.8767	2.14431	Fast-Power
14177939	male	2019	35.274	0.283212	17.274	298.39	28.7253	21.8767	2.14431	Fast-Power
14177958	male	1998	16.6685	-0.43608	-1.33151	1.77291	25.4592	16.9671	0.541569	Fast-Power
14177958	male	1998	16.9671	-0.43608	-1.03288	1.06683	25.4592	16.9671	0.541569	Fast-Power
14177958	male	1999	17.8521	-0.162663	-0.147945	0.0218878	25.4592	16.9671	0.541569	Fast-Power
14177958	male	1999	17.9123	-0.162663	-0.0876712	0.00768625	25.4592	16.9671	0.541569	Fast-Power
14177958	male	2000	18.9233	0.120384	0.923288	0.85246	25.4592	16.9671	0.541569	Fast-Power
14177958	male	2000	19.189	0.120384	1.18904	1.41382	25.4592	16.9671	0.541569	Fast-Power
14177958	male	2001	19.9425	0.127733	1.94247	3.77317	25.4592	16.9671	0.541569	Fast-Power
14177958	male	2001	19.863	0.127733	1.86301	3.47082	25.4592	16.9671	0.541569	Fast-Power
14177958	male	2002	20.9616	0.255852	2.96164	8.77133	25.4592	16.9671	0.541569	Fast-Power
14177958	male	2002	20.7671	0.255852	2.76712	7.65697	25.4592	16.9671	0.541569	Fast-Power
14177958	male	2003	21.9918	0.13148	3.99178	15.9343	25.4592	16.9671	0.541569	Fast-Power
14177958	male	2003	21.8575	0.13148	3.85753	14.8806	25.4592	16.9671	0.541569	Fast-Power
14177958	male	2004	22.9699	0.444692	4.96986	24.6995	25.4592	16.9671	0.541569	Fast-Power
14177958	male	2004	22.7616	0.444692	4.76164	22.6733	25.4592	16.9671	0.541569	Fast-Power
14177958	male	2005	24.0822	0.541569	6.08219	36.9931	25.4592	16.9671	0.541569	Fast-Power
14177958	male	2005	23.9151	0.541569	5.91507	34.988	25.4592	16.9671	0.541569	Fast-Power
14177958	male	2007	25.7726	0.0544051	7.7726	60.4133	25.4592	16.9671	0.541569	Fast-Power
14177958	male	2007	25.8685	0.0544051	7.86849	61.9132	25.4592	16.9671	0.541569	Fast-Power
14177958	male	2008	26.9616	0.0613648	8.96164	80.3111	25.4592	16.9671	0.541569	Fast-Power
14177958	male	2008	27.0329	0.0613648	9.03288	81.5929	25.4592	16.9671	0.541569	Fast-Power
14177958	male	2009	28.0575	-0.262907	10.0575	101.154	25.4592	16.9671	0.541569	Fast-Power
14177958	male	2009	28.0247	-0.262907	10.0247	100.494	25.4592	16.9671	0.541569	Fast-Power
14177958	male	2010	28.9699	0.0676278	10.9699	120.338	25.4592	16.9671	0.541569	Fast-Power
14177958	male	2011	30.0712	0.0676278	12.0712	145.715	25.4592	16.9671	0.541569	Fast-Power
14177958	male	2012	30.9096	0.0693293	12.9096	166.657	25.4592	16.9671	0.541569	Fast-Power
14177958	male	2014	32.8877	-0.576735	14.8877	221.643	25.4592	16.9671	0.541569	Fast-Power
14177958	male	2015	33.7315	-0.0162887	15.7315	247.48	25.4592	16.9671	0.541569	Fast-Power
14177958	male	2015	33.9589	-0.0162887	15.9589	254.687	25.4592	16.9671	0.541569	Fast-Power
14177958	male	2016	34.6904	0.0182848	16.6904	278.57	25.4592	16.9671	0.541569	Fast-Power
14177958	male	2017	35.6685	-0.37231	17.6685	312.176	25.4592	16.9671	0.541569	Fast-Power
14177958	male	2017	35.8055	-0.37231	17.8055	317.035	25.4592	16.9671	0.541569	Fast-Power
14177958	male	2018	36.6658	-0.0251031	18.6658	348.41	25.4592	16.9671	0.541569	Fast-Power
14177958	male	2019	37.663	-0.783712	19.663	386.634	25.4592	16.9671	0.541569	Fast-Power
14177958	male	2019	37.7205	-0.783712	19.7205	388.9	25.4592	16.9671	0.541569	Fast-Power
14177980	male	1997	18.9096	-0.237882	0.909589	0.827352	27.902	18.9096	1.19573	Fast-Power
14177980	male	1998	19.7233	-0.498538	1.72329	2.96972	27.902	18.9096	1.19573	Fast-Power
14177980	male	2000	21.9151	-0.13362	3.91507	15.3278	27.902	18.9096	1.19573	Fast-Power
14177980	male	2001	22.6658	-1.09805	4.66575	21.7693	27.902	18.9096	1.19573	Fast-Power
14177980	male	2002	23.9671	1.19573	5.96712	35.6066	27.902	18.9096	1.19573	Fast-Power
14177980	male	2003	24.8712	0.961135	6.87123	47.2138	27.902	18.9096	1.19573	Fast-Power
14177980	male	2004	25.8274	0.830807	7.8274	61.2682	27.902	18.9096	1.19573	Fast-Power
14177980	male	2005	26.674	0.674413	8.67397	75.2378	27.902	18.9096	1.19573	Fast-Power
14177980	male	2006	27.8247	0.882938	9.82466	96.5239	27.902	18.9096	1.19573	Fast-Power
14177980	male	2007	28.8411	0.465889	10.8411	117.529	27.902	18.9096	1.19573	Fast-Power
14177980	male	2008	29.7205	0.465889	11.7205	137.371	27.902	18.9096	1.19573	Fast-Power
14177980	male	2009	30.874	0.596217	12.874	165.739	27.902	18.9096	1.19573	Fast-Power
14177986	male	1996	17.4384	-0.327842	-0.561644	0.315444	25.3606	17.4384	1.56724	Speed
14177986	male	1997	18.7233	0.089718	0.723288	0.523145	25.3606	17.4384	1.56724	Speed
14177986	male	1998	19.5671	0.178048	1.56712	2.45588	25.3606	17.4384	1.56724	Speed
14177986	male	1999	20.5479	1.27013	2.54795	6.49202	25.3606	17.4384	1.56724	Speed
14177986	male	2000	21.6	1.56724	3.6	12.96	25.3606	17.4384	1.56724	Speed
14177986	male	2001	22.4438	1.51504	4.44384	19.7477	25.3606	17.4384	1.56724	Speed
14177986	male	2002	23.6932	1.46285	5.69315	32.412	25.3606	17.4384	1.56724	Speed
14177986	male	2003	24.7808	1.05733	6.78082	45.9795	25.3606	17.4384	1.56724	Speed
14177986	male	2004	25.6438	0.651818	7.64384	58.4282	25.3606	17.4384	1.56724	Speed
14177986	male	2005	26.5479	0.860598	8.54795	73.0674	25.3606	17.4384	1.56724	Speed
14177986	male	2006	27.526	0.868628	9.52603	90.7452	25.3606	17.4384	1.56724	Speed
14177986	male	2007	28.8411	1.45482	10.8411	117.529	25.3606	17.4384	1.56724	Speed
14177986	male	2008	29.6137	0.708028	11.6137	134.878	25.3606	17.4384	1.56724	Speed
14177986	male	2009	30.6164	-0.038762	12.6164	159.174	25.3606	17.4384	1.56724	Speed
14177986	male	2010	31.6137	-0.263602	13.6137	185.333	25.3606	17.4384	1.56724	Speed
14177986	male	2011	32.611	0.394858	14.611	213.48	25.3606	17.4384	1.56724	Speed
14177986	male	2012	33.4521	0.651818	15.4521	238.766	25.3606	17.4384	1.56724	Speed
14178050	male	1997	18.4822	-0.440262	0.482192	0.232509	29.803	18.4822	1.8242	Speed
14178050	male	1998	19.7507	0.186078	1.75068	3.0649	29.803	18.4822	1.8242	Speed
14178050	male	1999	20.6904	0.571518	2.69041	7.23831	29.803	18.4822	1.8242	Speed
14178050	male	2000	21.4575	0.776283	3.45753	11.9545	29.803	18.4822	1.8242	Speed
14178050	male	2001	22.4932	0.981048	4.49315	20.1884	29.803	18.4822	1.8242	Speed
14178050	male	2002	23.7973	1.25407	5.79726	33.6082	29.803	18.4822	1.8242	Speed
14178050	male	2003	24.4658	1.39058	6.46575	41.806	29.803	18.4822	1.8242	Speed
14178050	male	2004	25.8658	1.27013	7.86575	61.8701	29.803	18.4822	1.8242	Speed
14178050	male	2005	26.8438	1.75996	8.84384	78.2134	29.803	18.4822	1.8242	Speed
14178050	male	2006	27.6493	1.503	9.64931	93.1093	29.803	18.4822	1.8242	Speed
14178050	male	2007	28.8959	1.78405	10.8959	118.72	29.803	18.4822	1.8242	Speed
14178050	male	2008	29.663	1.8242	11.663	136.026	29.803	18.4822	1.8242	Speed
14178050	male	2009	30.7562	1.49497	12.7562	162.72	29.803	18.4822	1.8242	Speed
14178050	male	2010	31.789	1.30225	13.789	190.138	29.803	18.4822	1.8242	Speed
14178050	male	2011	32.8082	1.51103	14.8082	219.283	29.803	18.4822	1.8242	Speed
14178050	male	2012	33.8301	1.60739	15.8301	250.593	29.803	18.4822	1.8242	Speed
14178050	male	2013	34.8493	1.19786	16.8493	283.899	29.803	18.4822	1.8242	Speed
14178050	male	2014	35.7397	1.67163	17.7397	314.698	29.803	18.4822	1.8242	Speed
14178050	male	2015	36.6466	1.71178	18.6466	347.695	29.803	18.4822	1.8242	Speed
14178050	male	2016	37.8521	0.892718	19.8521	394.104	29.803	18.4822	1.8242	Speed
14178050	male	2017	38.7178	-0.271632	20.7178	429.228	29.803	18.4822	1.8242	Speed
14178054	male	2001	17.8466	-1.45381	-0.153425	0.0235391	32.9898	21.9671	1.52394	Fast-Power
14178054	male	2002	19.0329	-0.709372	1.03288	1.06683	32.9898	21.9671	1.52394	Fast-Power
14178054	male	2004	20.9699	-0.770254	2.96986	8.82009	32.9898	21.9671	1.52394	Fast-Power
14178054	male	2004	21.0274	-0.770254	3.0274	9.16513	32.9898	21.9671	1.52394	Fast-Power
14178054	male	2005	22.0904	-0.0623098	4.09041	16.7315	32.9898	21.9671	1.52394	Fast-Power
14178054	male	2005	21.9671	-0.0623098	3.96712	15.7381	32.9898	21.9671	1.52394	Fast-Power
14178054	male	2006	23.1315	-0.167095	5.13151	26.3324	32.9898	21.9671	1.52394	Fast-Power
14178054	male	2006	22.8712	-0.167095	4.87123	23.7289	32.9898	21.9671	1.52394	Fast-Power
14178054	male	2007	23.8301	0.779504	5.83014	33.9905	32.9898	21.9671	1.52394	Fast-Power
14178054	male	2008	24.789	0.313037	6.78904	46.0911	32.9898	21.9671	1.52394	Fast-Power
14178054	male	2008	25.074	0.313037	7.07397	50.0411	32.9898	21.9671	1.52394	Fast-Power
14178054	male	2009	26.0027	0.121195	8.00274	64.0438	32.9898	21.9671	1.52394	Fast-Power
14178054	male	2009	26.1233	0.121195	8.12329	65.9878	32.9898	21.9671	1.52394	Fast-Power
14178054	male	2010	27.3397	-0.0383257	9.33973	87.2305	32.9898	21.9671	1.52394	Fast-Power
14178054	male	2010	26.8411	-0.0383257	8.8411	78.165	32.9898	21.9671	1.52394	Fast-Power
14178054	male	2011	28.2356	1.52394	10.2356	104.768	32.9898	21.9671	1.52394	Fast-Power
14178054	male	2012	28.9836	1.39987	10.9836	120.639	32.9898	21.9671	1.52394	Fast-Power
14178054	male	2013	29.7753	-0.0388487	11.7753	138.659	32.9898	21.9671	1.52394	Fast-Power
14178054	male	2013	29.8877	-0.0388487	11.8877	141.317	32.9898	21.9671	1.52394	Fast-Power
14178054	male	2014	30.8849	0.655431	12.8849	166.021	32.9898	21.9671	1.52394	Fast-Power
14178054	male	2015	32.2274	1.15172	14.2274	202.419	32.9898	21.9671	1.52394	Fast-Power
14178054	male	2016	33.1918	1.15172	15.1918	230.79	32.9898	21.9671	1.52394	Fast-Power
14178054	male	2018	35.2137	0.903577	17.2137	296.311	32.9898	21.9671	1.52394	Fast-Power
14178054	male	2019	36.0493	0.531358	18.0493	325.778	32.9898	21.9671	1.52394	Fast-Power
14178055	male	2000	16.5342	-1.31828	-1.46575	2.14843	25.2081	17.2849	0.971772	Speed
14178055	male	2001	17.2849	-0.569416	-0.715069	0.511323	25.2081	17.2849	0.971772	Speed
14178055	male	2002	18.2438	-0.619636	0.243836	0.0594558	25.2081	17.2849	0.971772	Speed
14178055	male	2002	18.3918	-0.619636	0.391781	0.153492	25.2081	17.2849	0.971772	Speed
14178055	male	2003	19.3918	0.30782	1.39178	1.93705	25.2081	17.2849	0.971772	Speed
14178055	male	2004	20.4082	0.22932	2.40822	5.79952	25.2081	17.2849	0.971772	Speed
14178055	male	2004	20.4685	0.22932	2.46849	6.09346	25.2081	17.2849	0.971772	Speed
14178055	male	2005	21.3479	0.466916	3.34795	11.2087	25.2081	17.2849	0.971772	Speed
14178055	male	2005	21.5233	0.466916	3.52329	12.4136	25.2081	17.2849	0.971772	Speed
14178055	male	2006	22.5671	0.617856	4.56712	20.8586	25.2081	17.2849	0.971772	Speed
14178055	male	2006	22.6575	0.617856	4.65753	21.6926	25.2081	17.2849	0.971772	Speed
14178055	male	2007	23.611	0.971772	5.61096	31.4829	25.2081	17.2849	0.971772	Speed
14178055	male	2007	23.6548	0.971772	5.65479	31.9767	25.2081	17.2849	0.971772	Speed
14178055	male	2008	24.2849	0.75917	6.28493	39.5004	25.2081	17.2849	0.971772	Speed
14178055	male	2008	24.5808	0.75917	6.58082	43.3072	25.2081	17.2849	0.971772	Speed
14178055	male	2009	25.3205	0.782615	7.32055	53.5904	25.2081	17.2849	0.971772	Speed
14178055	male	2009	25.3589	0.782615	7.3589	54.1535	25.2081	17.2849	0.971772	Speed
14178055	male	2010	26.4164	0.757137	8.41644	70.8364	25.2081	17.2849	0.971772	Speed
14178055	male	2012	28.6027	0.303419	10.6027	112.418	25.2081	17.2849	0.971772	Speed
14178055	male	2012	28.274	0.303419	10.274	105.555	25.2081	17.2849	0.971772	Speed
14178055	male	2013	29.3288	0.55026	11.3288	128.341	25.2081	17.2849	0.971772	Speed
14178055	male	2013	29.4438	0.55026	11.4438	130.961	25.2081	17.2849	0.971772	Speed
14178055	male	2014	30.3425	-0.162892	12.3425	152.336	25.2081	17.2849	0.971772	Speed
14178065	male	2006	15.9836	-0.483832	-2.01644	4.06602	27.4252	15.9836	1.26151	Speed
14178065	male	2007	17.0247	0.513981	-0.975342	0.951293	27.4252	15.9836	1.26151	Speed
14178065	male	2008	18.2356	0.525846	0.235616	0.0555151	27.4252	15.9836	1.26151	Speed
14178065	male	2009	19.1288	1.26151	1.12877	1.27412	27.4252	15.9836	1.26151	Speed
14178065	male	2009	19.1041	1.26151	1.10411	1.21906	27.4252	15.9836	1.26151	Speed
14178065	male	2010	20.2082	0.482284	2.20822	4.87623	27.4252	15.9836	1.26151	Speed
14178065	male	2010	20.2658	0.482284	2.26575	5.13364	27.4252	15.9836	1.26151	Speed
14178065	male	2011	21.0493	0.832508	3.04931	9.29832	27.4252	15.9836	1.26151	Speed
14178065	male	2011	21.2219	0.832508	3.22192	10.3808	27.4252	15.9836	1.26151	Speed
14178065	male	2012	22.0466	0.483261	4.04658	16.3748	27.4252	15.9836	1.26151	Speed
14178065	male	2012	22.1534	0.483261	4.15342	17.2509	27.4252	15.9836	1.26151	Speed
14178065	male	2013	23.2548	0.621073	5.25479	27.6129	27.4252	15.9836	1.26151	Speed
14178065	male	2013	23.0932	0.621073	5.09315	25.9402	27.4252	15.9836	1.26151	Speed
14178065	male	2014	24.2274	0.732723	6.2274	38.7805	27.4252	15.9836	1.26151	Speed
14178065	male	2014	24.0548	0.732723	6.05479	36.6605	27.4252	15.9836	1.26151	Speed
14178065	male	2015	25.2959	1.11495	7.29589	53.23	27.4252	15.9836	1.26151	Speed
14178065	male	2015	24.9616	1.11495	6.96164	48.4645	27.4252	15.9836	1.26151	Speed
14178065	male	2016	26.2384	1.04385	8.23836	67.8705	27.4252	15.9836	1.26151	Speed
14178065	male	2016	26.126	1.04385	8.12603	66.0323	27.4252	15.9836	1.26151	Speed
14178065	male	2017	27.2795	1.19236	9.27945	86.1082	27.4252	15.9836	1.26151	Speed
14178065	male	2017	27.1233	1.19236	9.12329	83.2344	27.4252	15.9836	1.26151	Speed
14178065	male	2018	27.9918	1.20753	9.99178	99.8357	27.4252	15.9836	1.26151	Speed
14178065	male	2018	28.2164	1.20753	10.2164	104.376	27.4252	15.9836	1.26151	Speed
14178065	male	2019	29.2932	1.05192	11.2932	127.535	27.4252	15.9836	1.26151	Speed
14178065	male	2019	29.0767	1.05192	11.0767	122.694	27.4252	15.9836	1.26151	Speed
14178760	male	2002	20.2849	-0.143152	2.28493	5.22091	25.4428	20.2849	1.55921	Speed
14178760	male	2003	21.3014	0.346678	3.30137	10.899	25.4428	20.2849	1.55921	Speed
14178760	male	2004	21.5123	0.836508	3.51233	12.3365	25.4428	20.2849	1.55921	Speed
14178760	male	2005	22.8767	1.09347	4.87671	23.7823	25.4428	20.2849	1.55921	Speed
14178760	male	2006	23.5753	1.55921	5.57534	31.0844	25.4428	20.2849	1.55921	Speed
14178760	male	2007	25.011	1.48694	7.01096	49.1535	25.4428	20.2849	1.55921	Speed
14178760	male	2008	25.5178	0.547428	7.51781	56.5174	25.4428	20.2849	1.55921	Speed
14178760	male	2009	26.8795	1.11756	8.87945	78.8447	25.4428	20.2849	1.55921	Speed
14178760	male	2010	27.6493	0.764238	9.64931	93.1093	25.4428	20.2849	1.55921	Speed
14178760	male	2011	28.7808	0.459098	10.7808	116.226	25.4428	20.2849	1.55921	Speed
14178760	male	2012	29.7808	0.344001	11.7808	138.788	25.4428	20.2849	1.55921	Speed
14178760	male	2014	31.6192	0.113808	13.6192	185.482	25.4428	20.2849	1.55921	Speed
14179098	male	1998	18.4959	-1.94199	0.49589	0.245907	26.1883	19.411	1.48911	Endurance
14179098	male	1999	19.411	0.325086	1.41096	1.99081	26.1883	19.411	1.48911	Endurance
14179098	male	1999	19.411	0.325086	1.41096	1.99081	26.1883	19.411	1.48911	Endurance
14179098	male	2000	20.0548	0.75838	2.05479	4.22218	26.1883	19.411	1.48911	Endurance
14179098	male	2000	20.0329	0.75838	2.03288	4.13259	26.1883	19.411	1.48911	Endurance
14179098	male	2001	21.2411	0.836417	3.2411	10.5047	26.1883	19.411	1.48911	Endurance
14179098	male	2001	21.4822	0.836417	3.48219	12.1257	26.1883	19.411	1.48911	Endurance
14179098	male	2001	21.0274	0.836417	3.0274	9.16513	26.1883	19.411	1.48911	Endurance
14179098	male	2002	22.1753	1.0462	4.17534	17.4335	26.1883	19.411	1.48911	Endurance
14179098	male	2002	21.7315	1.0462	3.73151	13.9241	26.1883	19.411	1.48911	Endurance
14179098	male	2003	23.4767	1.02684	5.47671	29.9944	26.1883	19.411	1.48911	Endurance
14179098	male	2003	23.2438	1.02684	5.24384	27.4978	26.1883	19.411	1.48911	Endurance
14179098	male	2004	24.1315	1.12661	6.13151	37.5954	26.1883	19.411	1.48911	Endurance
14179098	male	2004	23.6438	1.12661	5.64384	31.8529	26.1883	19.411	1.48911	Endurance
14179098	male	2004	24.2274	1.12661	6.2274	38.7805	26.1883	19.411	1.48911	Endurance
14179098	male	2005	25.1096	1.33042	7.10959	50.5463	26.1883	19.411	1.48911	Endurance
14179098	male	2005	24.8849	1.33042	6.88493	47.4023	26.1883	19.411	1.48911	Endurance
14179098	male	2005	25.2301	1.33042	7.23014	52.2749	26.1883	19.411	1.48911	Endurance
14179098	male	2006	26.1836	1.48911	8.18356	66.9707	26.1883	19.411	1.48911	Endurance
14179098	male	2006	25.7699	1.48911	7.76986	60.3708	26.1883	19.411	1.48911	Endurance
14179098	male	2007	27.263	0.92398	9.26301	85.8034	26.1883	19.411	1.48911	Endurance
14179098	male	2007	27.0411	0.92398	9.0411	81.7414	26.1883	19.411	1.48911	Endurance
14179098	male	2008	27.8959	1.14743	9.89589	97.9286	26.1883	19.411	1.48911	Endurance
14179098	male	2008	27.6959	1.14743	9.69589	94.0103	26.1883	19.411	1.48911	Endurance
14179098	male	2008	28.0356	1.14743	10.0356	100.714	26.1883	19.411	1.48911	Endurance
14179098	male	2009	29.3699	-0.00682084	11.3699	129.274	26.1883	19.411	1.48911	Endurance
14179098	male	2010	30.0795	0.467651	12.0795	145.913	26.1883	19.411	1.48911	Endurance
14179098	male	2011	31.0575	0.700584	13.0575	170.499	26.1883	19.411	1.48911	Endurance
14179098	male	2011	31.0795	0.700584	13.0795	171.072	26.1883	19.411	1.48911	Endurance
14179098	male	2011	31.4986	0.700584	13.4986	182.213	26.1883	19.411	1.48911	Endurance
14179098	male	2012	31.9973	0.806358	13.9973	195.923	26.1883	19.411	1.48911	Endurance
14179098	male	2012	32.074	0.806358	14.074	198.077	26.1883	19.411	1.48911	Endurance
14179245	male	1993	18.2247	0.0158012	0.224658	0.050471	25.7639	18.2247	2.3447	Fast-Power
14179245	male	1994	19.3699	0.311534	1.36986	1.87652	25.7639	18.2247	2.3447	Fast-Power
14179245	male	1995	20.4192	-0.0581321	2.41918	5.85242	25.7639	18.2247	2.3447	Fast-Power
14179245	male	1996	21.4027	1.64233	3.40274	11.5786	25.7639	18.2247	2.3447	Fast-Power
14179245	male	1997	22.463	1.97503	4.46301	19.9185	25.7639	18.2247	2.3447	Fast-Power
14179245	male	1998	22.9562	2.15987	4.95616	24.5636	25.7639	18.2247	2.3447	Fast-Power
14179245	male	1999	24.4082	1.97503	6.40822	41.0653	25.7639	18.2247	2.3447	Fast-Power
14179245	male	2000	25.3288	1.60537	7.32877	53.7108	25.7639	18.2247	2.3447	Fast-Power
14179245	male	2001	26.4247	2.3447	8.42466	70.9749	25.7639	18.2247	2.3447	Fast-Power
14179245	male	2002	27.2356	0.866034	9.23562	85.2966	25.7639	18.2247	2.3447	Fast-Power
14179245	male	2003	28.4274	1.64233	10.4274	108.731	25.7639	18.2247	2.3447	Fast-Power
14179245	male	2004	29.2877	1.42053	11.2877	127.412	25.7639	18.2247	2.3447	Fast-Power
14179245	male	2005	29.9397	1.2357	11.9397	142.557	25.7639	18.2247	2.3447	Fast-Power
14179245	male	2006	30.9205	1.05087	12.9205	166.941	25.7639	18.2247	2.3447	Fast-Power
14179245	male	2007	31.9151	0.496367	13.9151	193.629	25.7639	18.2247	2.3447	Fast-Power
14179335	male	2001	18.1671	-3.07903	0.167123	0.0279302	28.2685	18.7644	1.7431	Fast-Power
14179335	male	2002	18.7644	0.0227736	0.764384	0.584282	28.2685	18.7644	1.7431	Fast-Power
14179335	male	2003	19.474	-0.420342	1.47397	2.1726	28.2685	18.7644	1.7431	Fast-Power
14179335	male	2004	20.4384	-0.498538	2.43836	5.94558	28.2685	18.7644	1.7431	Fast-Power
14179335	male	2005	21.4904	0.257364	3.49041	12.183	28.2685	18.7644	1.7431	Fast-Power
14179335	male	2006	22.7507	1.19573	4.75068	22.569	28.2685	18.7644	1.7431	Fast-Power
14179335	male	2007	23.7479	0.648348	5.74795	33.0389	28.2685	18.7644	1.7431	Fast-Power
14179335	male	2008	24.9452	1.09146	6.94521	48.2359	28.2685	18.7644	1.7431	Fast-Power
14179335	male	2009	25.4438	1.45638	7.44384	55.4107	28.2685	18.7644	1.7431	Fast-Power
14179335	male	2010	26.7589	1.7431	8.7589	76.7184	28.2685	18.7644	1.7431	Fast-Power
14179335	male	2011	27.726	0.75261	9.72603	94.5956	28.2685	18.7644	1.7431	Fast-Power
14179335	male	2012	28.3589	0.804741	10.3589	107.307	28.2685	18.7644	1.7431	Fast-Power
14179335	male	2013	29.6959	1.35212	11.6959	136.794	28.2685	18.7644	1.7431	Fast-Power
14179335	male	2014	30.8055	0.700479	12.8055	163.98	28.2685	18.7644	1.7431	Fast-Power
14179335	male	2015	31.9151	1.45638	13.9151	193.629	28.2685	18.7644	1.7431	Fast-Power
14179335	male	2016	32.4849	1.40425	14.4849	209.813	28.2685	18.7644	1.7431	Fast-Power
14179335	male	2017	33.6548	0.778676	15.6548	245.073	28.2685	18.7644	1.7431	Fast-Power
14179335	male	2018	34.5041	0.0749048	16.5041	272.386	28.2685	18.7644	1.7431	Fast-Power
14179423	male	1997	24.7863	0.316858	6.7863	46.0539	31.3291	24.4466	1.08038	Speed
14179423	male	1997	24.4466	0.316858	6.44658	41.5583	31.3291	24.4466	1.08038	Speed
14179423	male	1998	25.4411	0.0663245	7.4411	55.3699	31.3291	24.4466	1.08038	Speed
14179423	male	1998	25.4986	0.0663245	7.49863	56.2295	31.3291	24.4466	1.08038	Speed
14179423	male	1999	26.789	0.539372	8.78904	77.2473	31.3291	24.4466	1.08038	Speed
14179423	male	1999	26.7973	0.539372	8.79726	77.3918	31.3291	24.4466	1.08038	Speed
14179423	male	2000	27.4493	0.66172	9.44932	89.2896	31.3291	24.4466	1.08038	Speed
14179423	male	2000	27.3616	0.66172	9.36164	87.6404	31.3291	24.4466	1.08038	Speed
14179423	male	2001	28.3452	0.521288	10.3452	107.023	31.3291	24.4466	1.08038	Speed
14179423	male	2001	28.5123	0.521288	10.5123	110.509	31.3291	24.4466	1.08038	Speed
14179423	male	2002	29.8164	0.520216	11.8164	139.628	31.3291	24.4466	1.08038	Speed
14179423	male	2002	30.2548	0.520216	12.2548	150.18	31.3291	24.4466	1.08038	Speed
14179423	male	2003	30.6247	0.950376	12.6247	159.382	31.3291	24.4466	1.08038	Speed
14179423	male	2003	30.8082	0.950376	12.8082	164.05	31.3291	24.4466	1.08038	Speed
14179423	male	2004	31.874	0.415761	13.874	192.487	31.3291	24.4466	1.08038	Speed
14179423	male	2004	31.9644	0.415761	13.9644	195.004	31.3291	24.4466	1.08038	Speed
14179423	male	2005	32.8904	0.604537	14.8904	221.724	31.3291	24.4466	1.08038	Speed
14179423	male	2005	32.8438	0.604537	14.8438	220.339	31.3291	24.4466	1.08038	Speed
14179423	male	2006	33.3562	0.771917	15.3562	235.812	31.3291	24.4466	1.08038	Speed
14179423	male	2006	33.926	0.771917	15.926	253.638	31.3291	24.4466	1.08038	Speed
14179423	male	2007	34.8575	0.705489	16.8575	284.176	31.3291	24.4466	1.08038	Speed
14179423	male	2007	34.9425	0.705489	16.9425	287.047	31.3291	24.4466	1.08038	Speed
14179423	male	2008	35.6137	0.44066	17.6137	310.242	31.3291	24.4466	1.08038	Speed
14179423	male	2008	35.8548	0.44066	17.8548	318.794	31.3291	24.4466	1.08038	Speed
14179423	male	2009	36.4493	0.167467	18.4493	340.377	31.3291	24.4466	1.08038	Speed
14179423	male	2009	36.4685	0.167467	18.4685	341.085	31.3291	24.4466	1.08038	Speed
14179423	male	2010	37.4247	0.540539	19.4247	377.317	31.3291	24.4466	1.08038	Speed
14179423	male	2010	37.4466	0.540539	19.4466	378.169	31.3291	24.4466	1.08038	Speed
14179504	male	1999	17.3918	-1.5368	-0.608219	0.369931	25.8313	18.7041	2.15987	Fast-Power
14179504	male	2000	18.2822	-0.797465	0.282192	0.0796322	25.8313	18.7041	2.15987	Fast-Power
14179504	male	2001	18.7041	-0.427798	0.70411	0.49577	25.8313	18.7041	2.15987	Fast-Power
14179504	male	2002	20.2932	-0.612631	2.29315	5.25854	25.8313	18.7041	2.15987	Fast-Power
14179504	male	2003	20.5233	0.126701	2.52329	6.36698	25.8313	18.7041	2.15987	Fast-Power
14179504	male	2004	21.6192	0.866034	3.61918	13.0984	25.8313	18.7041	2.15987	Fast-Power
14179504	male	2005	22.6712	1.6793	4.67123	21.8204	25.8313	18.7041	2.15987	Fast-Power
14179504	male	2006	24.1507	2.012	6.15068	37.8309	25.8313	18.7041	2.15987	Fast-Power
14179504	male	2007	24.4959	1.82717	6.49589	42.1966	25.8313	18.7041	2.15987	Fast-Power
14179504	male	2008	25.5507	2.15987	7.55068	57.0128	25.8313	18.7041	2.15987	Fast-Power
14179504	male	2009	26.6411	1.97503	8.6411	74.6685	25.8313	18.7041	2.15987	Fast-Power
14179504	male	2010	28.1589	1.97503	10.1589	103.203	25.8313	18.7041	2.15987	Fast-Power
14179504	male	2011	29.0575	0.6812	11.0575	122.269	25.8313	18.7041	2.15987	Fast-Power
14179504	male	2012	30.0356	1.1248	12.0356	144.856	25.8313	18.7041	2.15987	Fast-Power
14179504	male	2013	30.6685	-0.0581321	12.6685	160.491	25.8313	18.7041	2.15987	Fast-Power
14179593	male	1994	18.7507	-1.30657	0.750685	0.563528	24.6794	21.3425	1.32605	Fast-Power
14179593	male	1997	21.3425	0.544085	3.34247	11.1721	24.6794	21.3425	1.32605	Fast-Power
14179593	male	1998	22.811	0.257364	4.81096	23.1453	24.6794	21.3425	1.32605	Fast-Power
14179593	male	1999	23.8603	1.32605	5.86027	34.3428	24.6794	21.3425	1.32605	Fast-Power
14179593	male	2000	24.3014	1.24786	6.30137	39.7073	24.6794	21.3425	1.32605	Fast-Power
14179593	male	2002	26.4877	0.231298	8.48767	72.0406	24.6794	21.3425	1.32605	Fast-Power
14179593	male	2003	27.463	0.153102	9.46301	89.5486	24.6794	21.3425	1.32605	Fast-Power
14179593	male	2004	29.1726	-0.628866	11.1726	124.827	24.6794	21.3425	1.32605	Fast-Power
14179593	male	2005	29.2685	-0.00329201	11.2685	126.979	24.6794	21.3425	1.32605	Fast-Power
14179593	male	2006	30.3041	-0.78526	12.3041	151.391	24.6794	21.3425	1.32605	Fast-Power
14180555	male	2003	16.6603	0.00376301	-1.33973	1.79487	24.7701	16.6603	1.22785	Speed
14180555	male	2003	16.5589	0.00376301	-1.4411	2.07676	24.7701	16.6603	1.22785	Speed
14180555	male	2004	17.8548	0.488312	-0.145205	0.0210846	24.7701	16.6603	1.22785	Speed
14180555	male	2004	17.811	0.488312	-0.189041	0.0357365	24.7701	16.6603	1.22785	Speed
14180555	male	2005	18.5562	0.265028	0.556164	0.309319	24.7701	16.6603	1.22785	Speed
14180555	male	2006	19.537	0.222236	1.53699	2.36233	24.7701	16.6603	1.22785	Speed
14180555	male	2007	20.7425	0.500385	2.74247	7.52112	24.7701	16.6603	1.22785	Speed
14180555	male	2007	20.7068	0.500385	2.70685	7.32703	24.7701	16.6603	1.22785	Speed
14180555	male	2008	21.7397	0.778533	3.73973	13.9856	24.7701	16.6603	1.22785	Speed
14180555	male	2009	22.8685	1.22785	4.86849	23.7022	24.7701	16.6603	1.22785	Speed
14180555	male	2010	23.8658	1.03529	5.86575	34.4071	24.7701	16.6603	1.22785	Speed
14180555	male	2011	24.6164	0.703829	6.61644	43.7773	24.7701	16.6603	1.22785	Speed
14180555	male	2011	24.6932	0.703829	6.69315	44.7983	24.7701	16.6603	1.22785	Speed
14180555	male	2012	25.6712	0.709182	7.67123	58.8478	24.7701	16.6603	1.22785	Speed
14180555	male	2012	25.6137	0.709182	7.6137	57.9684	24.7701	16.6603	1.22785	Speed
14180555	male	2013	26.611	0.513981	8.61096	74.1486	24.7701	16.6603	1.22785	Speed
14180555	male	2013	26.8712	0.513981	8.87123	78.6988	24.7701	16.6603	1.22785	Speed
14180555	male	2014	27.4356	0.774348	9.43562	89.0309	24.7701	16.6603	1.22785	Speed
14180555	male	2014	27.9534	0.774348	9.95342	99.0707	24.7701	16.6603	1.22785	Speed
14180555	male	2015	28.6822	0.508636	10.6822	114.109	24.7701	16.6603	1.22785	Speed
14180555	male	2015	28.5479	0.508636	10.5479	111.259	24.7701	16.6603	1.22785	Speed
14180555	male	2016	29.7753	0.630889	11.7753	138.659	24.7701	16.6603	1.22785	Speed
14180555	male	2016	29.6822	0.630889	11.6822	136.474	24.7701	16.6603	1.22785	Speed
14180555	male	2017	30.7342	0.405158	12.7342	162.161	24.7701	16.6603	1.22785	Speed
14180555	male	2017	30.7726	0.405158	12.7726	163.139	24.7701	16.6603	1.22785	Speed
14180599	male	2003	18.5479	-0.496333	0.547945	0.300244	23.5667	18.5479	1.25236	Endurance
14180599	male	2004	19.7288	0.403454	1.72877	2.98864	23.5667	18.5479	1.25236	Endurance
14180599	male	2004	19.5014	0.403454	1.50137	2.25411	23.5667	18.5479	1.25236	Endurance
14180599	male	2005	20.6795	1.11799	2.67945	7.17946	23.5667	18.5479	1.25236	Endurance
14180599	male	2005	20.4658	1.11799	2.46575	6.07994	23.5667	18.5479	1.25236	Endurance
14180599	male	2006	21.3644	0.540028	3.36438	11.3191	23.5667	18.5479	1.25236	Endurance
14180599	male	2007	22.5041	1.25236	4.50411	20.287	23.5667	18.5479	1.25236	Endurance
14180599	male	2008	23.4575	1.14655	5.45753	29.7847	23.5667	18.5479	1.25236	Endurance
14180599	male	2008	23.3589	1.14655	5.3589	28.7179	23.5667	18.5479	1.25236	Endurance
14180599	male	2009	24.4575	1.20127	6.45753	41.6997	23.5667	18.5479	1.25236	Endurance
14180599	male	2009	24.5781	1.20127	6.57808	43.2712	23.5667	18.5479	1.25236	Endurance
14180599	male	2010	25.4356	0.765526	7.43562	55.2884	23.5667	18.5479	1.25236	Endurance
14180599	male	2010	25.4466	0.765526	7.44658	55.4515	23.5667	18.5479	1.25236	Endurance
14180599	male	2012	27.5425	-0.208365	9.54247	91.0587	23.5667	18.5479	1.25236	Endurance
14180599	male	2012	27.463	-0.208365	9.46301	89.5486	23.5667	18.5479	1.25236	Endurance
14180633	male	1996	18.4603	0.22912	0.460274	0.211852	24.4737	18.4603	1.88336	Endurance
14180633	male	1997	19.2521	0.839129	1.25205	1.56764	24.4737	18.4603	1.88336	Endurance
14180633	male	1998	20.3315	1.04903	2.33151	5.43592	24.4737	18.4603	1.88336	Endurance
14180633	male	1999	21.4219	1.6997	3.42192	11.7095	24.4737	18.4603	1.88336	Endurance
14180633	male	2000	22.3096	1.81314	4.30959	18.5726	24.4737	18.4603	1.88336	Endurance
14180633	male	2000	22.4685	1.81314	4.46849	19.9674	24.4737	18.4603	1.88336	Endurance
14180633	male	2001	23.411	1.88336	5.41096	29.2785	24.4737	18.4603	1.88336	Endurance
14180633	male	2001	23.3205	1.88336	5.32055	28.3082	24.4737	18.4603	1.88336	Endurance
14180633	male	2003	25.4575	0.478371	7.45753	55.6148	24.4737	18.4603	1.88336	Endurance
14180633	male	2004	26.4904	1.49637	8.49041	72.0871	24.4737	18.4603	1.88336	Endurance
14180633	male	2004	26.4137	1.49637	8.4137	70.7903	24.4737	18.4603	1.88336	Endurance
14180633	male	2005	27.2685	1.23137	9.26849	85.905	24.4737	18.4603	1.88336	Endurance
14180633	male	2005	27.4685	1.23137	9.46849	89.6524	24.4737	18.4603	1.88336	Endurance
14180633	male	2006	28.3342	0.671088	10.3342	106.797	24.4737	18.4603	1.88336	Endurance
14180633	male	2007	29.3397	0.784661	11.3397	128.589	24.4737	18.4603	1.88336	Endurance
14180633	male	2008	30.2274	0.898233	12.2274	149.509	24.4737	18.4603	1.88336	Endurance
14180633	male	2009	31.263	0.574656	13.263	175.908	24.4737	18.4603	1.88336	Endurance
14180633	male	2010	32.3397	0.175334	14.3397	205.628	24.4737	18.4603	1.88336	Endurance
14180636	male	1996	19.411	-1.06418	1.41096	1.99081	25.5734	20.3068	1.76853	Endurance
14180636	male	1997	20.3068	0.58429	2.30685	5.32155	25.5734	20.3068	1.76853	Endurance
14180636	male	1998	21.2082	0.937984	3.20822	10.2927	25.5734	20.3068	1.76853	Endurance
14180636	male	1999	22.4466	1.76853	4.44658	19.772	25.5734	20.3068	1.76853	Endurance
14180636	male	2000	23.4247	1.71801	5.42466	29.4269	25.5734	20.3068	1.76853	Endurance
14180636	male	2001	24.2055	1.30747	6.20548	38.508	25.5734	20.3068	1.76853	Endurance
14180636	male	2002	25.2438	1.29957	7.24384	52.4732	25.5734	20.3068	1.76853	Endurance
14180636	male	2003	26.3973	1.29168	8.39726	70.514	25.5734	20.3068	1.76853	Endurance
14180636	male	2004	27.4521	1.34221	9.45205	89.3413	25.5734	20.3068	1.76853	Endurance
14180636	male	2005	28.3918	1.22852	10.3918	107.989	25.5734	20.3068	1.76853	Endurance
14180636	male	2006	29.2521	0.347441	11.2521	126.609	25.5734	20.3068	1.76853	Endurance
14180811	male	2000	18.7753	0.365552	0.775342	0.601156	26.8207	18.7753	1.56983	Endurance
14180811	male	2001	19.7699	0.0126943	1.76986	3.13242	26.8207	18.7753	1.56983	Endurance
14180811	male	2001	19.6767	0.0126943	1.67671	2.81136	26.8207	18.7753	1.56983	Endurance
14180811	male	2002	20.6301	0.0537482	2.63014	6.91762	26.8207	18.7753	1.56983	Endurance
14180811	male	2002	20.5973	0.0537482	2.59726	6.74576	26.8207	18.7753	1.56983	Endurance
14180811	male	2003	21.737	0.661921	3.73699	13.9651	26.8207	18.7753	1.56983	Endurance
14180811	male	2003	21.726	0.661921	3.72603	13.8833	26.8207	18.7753	1.56983	Endurance
14180811	male	2004	22.6438	0.574816	4.64384	21.5652	26.8207	18.7753	1.56983	Endurance
14180811	male	2004	22.8356	0.574816	4.83562	23.3832	26.8207	18.7753	1.56983	Endurance
14180811	male	2005	23.5836	1.20514	5.58356	31.1762	26.8207	18.7753	1.56983	Endurance
14180811	male	2006	24.6767	1.21489	6.67671	44.5785	26.8207	18.7753	1.56983	Endurance
14180811	male	2006	24.7863	1.21489	6.7863	46.0539	26.8207	18.7753	1.56983	Endurance
14180811	male	2007	25.6027	1.2345	7.60274	57.8017	26.8207	18.7753	1.56983	Endurance
14180811	male	2007	25.663	1.2345	7.66301	58.7218	26.8207	18.7753	1.56983	Endurance
14180811	male	2008	26.6082	1.1476	8.60822	74.1014	26.8207	18.7753	1.56983	Endurance
14180811	male	2008	26.6603	1.1476	8.66027	75.0003	26.8207	18.7753	1.56983	Endurance
14180811	male	2009	27.7068	1.56983	9.70685	94.2229	26.8207	18.7753	1.56983	Endurance
14180811	male	2010	28.5644	0.461317	10.5644	111.606	26.8207	18.7753	1.56983	Endurance
14180811	male	2011	29.6521	0.755171	11.6521	135.77	26.8207	18.7753	1.56983	Endurance
14180811	male	2012	30.6493	1.04903	12.6493	160.005	26.8207	18.7753	1.56983	Endurance
14180965	male	1999	15.0438	-1.12571	-2.95616	8.73891	27.7228	15.8137	1.27415	Speed
14180965	male	2000	15.8137	-0.526624	-2.1863	4.77991	27.7228	15.8137	1.27415	Speed
14180965	male	2001	17.0575	-0.33406	-0.942466	0.888242	27.7228	15.8137	1.27415	Speed
14180965	male	2002	18.0904	0.10366	0.090411	0.00817414	27.7228	15.8137	1.27415	Speed
14180965	male	2002	18.0164	0.10366	0.0164384	0.00027022	27.7228	15.8137	1.27415	Speed
14180965	male	2003	19.0575	0.44066	1.05753	1.11838	27.7228	15.8137	1.27415	Speed
14180965	male	2003	19.0137	0.44066	1.0137	1.02758	27.7228	15.8137	1.27415	Speed
14180965	male	2004	19.8411	0.757137	1.8411	3.38963	27.7228	15.8137	1.27415	Speed
14180965	male	2005	20.8959	0.8753	2.89589	8.38618	27.7228	15.8137	1.27415	Speed
14180965	male	2005	21.0301	0.8753	3.03014	9.18173	27.7228	15.8137	1.27415	Speed
14180965	male	2006	21.7973	0.947756	3.79726	14.4192	27.7228	15.8137	1.27415	Speed
14180965	male	2006	22.0767	0.947756	4.07671	16.6196	27.7228	15.8137	1.27415	Speed
14180965	male	2007	23.0685	0.989285	5.06849	25.6896	27.7228	15.8137	1.27415	Speed
14180965	male	2007	23.1699	0.989285	5.16986	26.7275	27.7228	15.8137	1.27415	Speed
14180965	male	2008	23.7918	1.14616	5.79178	33.5447	27.7228	15.8137	1.27415	Speed
14180965	male	2008	24.137	1.14616	6.13699	37.6626	27.7228	15.8137	1.27415	Speed
14180965	male	2009	24.9288	1.09947	6.92877	48.0078	27.7228	15.8137	1.27415	Speed
14180965	male	2010	25.7863	1.09257	7.7863	60.6265	27.7228	15.8137	1.27415	Speed
14180965	male	2010	26.0301	1.09257	8.03014	64.4831	27.7228	15.8137	1.27415	Speed
14180965	male	2011	27.0932	0.858081	9.09315	82.6854	27.7228	15.8137	1.27415	Speed
14180965	male	2011	26.874	0.858081	8.87397	78.7474	27.7228	15.8137	1.27415	Speed
14180965	male	2012	28.1589	1.06856	10.1589	103.203	27.7228	15.8137	1.27415	Speed
14180965	male	2012	27.9178	1.06856	9.91781	98.3629	27.7228	15.8137	1.27415	Speed
14180965	male	2013	28.9644	0.949701	10.9644	120.218	27.7228	15.8137	1.27415	Speed
14180965	male	2013	29.0658	0.949701	11.0658	122.451	27.7228	15.8137	1.27415	Speed
14180965	male	2014	30.0822	0.757137	12.0822	145.979	27.7228	15.8137	1.27415	Speed
14180965	male	2014	29.989	0.757137	11.989	143.737	27.7228	15.8137	1.27415	Speed
14180965	male	2015	31.0959	0.967889	13.0959	171.502	27.7228	15.8137	1.27415	Speed
14180965	male	2015	31.1671	0.967889	13.1671	173.373	27.7228	15.8137	1.27415	Speed
14180965	male	2016	32.1671	1.27415	14.1671	200.707	27.7228	15.8137	1.27415	Speed
14180965	male	2016	32.1726	1.27415	14.1726	200.863	27.7228	15.8137	1.27415	Speed
14180965	male	2017	33.0164	0.808681	15.0164	225.493	27.7228	15.8137	1.27415	Speed
14180965	male	2017	32.9726	0.808681	14.9726	224.179	27.7228	15.8137	1.27415	Speed
14180965	male	2018	34.0137	0.792051	16.0137	256.439	27.7228	15.8137	1.27415	Speed
14180965	male	2018	34.0521	0.792051	16.0521	257.668	27.7228	15.8137	1.27415	Speed
14180965	male	2019	35.2	0.672228	17.2	295.84	27.7228	15.8137	1.27415	Speed
14180965	male	2019	34.9562	0.672228	16.9562	287.512	27.7228	15.8137	1.27415	Speed
14181315	male	2004	16.7151	-2.27046	-1.28493	1.65105	22.8928	18.0356	1.73136	Endurance
14181315	male	2005	18.2603	-0.347322	0.260274	0.0677425	22.8928	18.0356	1.73136	Endurance
14181315	male	2005	18.0356	-0.347322	0.0356164	0.00126853	22.8928	18.0356	1.73136	Endurance
14181315	male	2006	18.7836	1.57582	0.783562	0.613969	22.8928	18.0356	1.73136	Endurance
14181315	male	2007	19.7096	1.73136	1.70959	2.92269	22.8928	18.0356	1.73136	Endurance
14181315	male	2007	19.7644	1.73136	1.76438	3.11305	22.8928	18.0356	1.73136	Endurance
14181315	male	2008	21.0712	1.71391	3.07123	9.43247	22.8928	18.0356	1.73136	Endurance
14181315	male	2009	21.8192	1.69645	3.81918	14.5861	22.8928	18.0356	1.73136	Endurance
14181315	male	2009	22.0438	1.69645	4.04384	16.3526	22.8928	18.0356	1.73136	Endurance
14181315	male	2010	22.7342	0.337185	4.73425	22.4131	22.8928	18.0356	1.73136	Endurance
14181315	male	2011	23.7918	-1.02208	5.79178	33.5447	22.8928	18.0356	1.73136	Endurance
14181315	male	2011	23.7068	-1.02208	5.70685	32.5681	22.8928	18.0356	1.73136	Endurance
14181315	male	2012	24.7726	-0.0224966	6.7726	45.8681	22.8928	18.0356	1.73136	Endurance
14181377	male	2000	19.4986	0.322255	1.49863	2.24589	22.6377	19.4986	1.80937	Endurance
14181377	male	2000	19.5918	0.322255	1.59178	2.53377	22.6377	19.4986	1.80937	Endurance
14181377	male	2002	21.5562	0.439135	3.55616	12.6463	22.6377	19.4986	1.80937	Endurance
14181377	male	2002	21.6658	0.439135	3.66575	13.4377	22.6377	19.4986	1.80937	Endurance
14181377	male	2003	22.674	1.17183	4.67397	21.846	22.6377	19.4986	1.80937	Endurance
14181377	male	2003	22.411	1.17183	4.41096	19.4566	22.6377	19.4986	1.80937	Endurance
14181377	male	2004	23.4082	1.80937	5.40822	29.2488	22.6377	19.4986	1.80937	Endurance
14181377	male	2004	23.5699	1.80937	5.56986	31.0234	22.6377	19.4986	1.80937	Endurance
14181377	male	2005	24.4164	0.792321	6.41644	41.1707	22.6377	19.4986	1.80937	Endurance
14181377	male	2005	24.4767	0.792321	6.47671	41.9478	22.6377	19.4986	1.80937	Endurance
14181464	male	2002	17.9123	1.3169	-0.0876712	0.00768625	12.0235	17.8932	1.85262	Endurance
14181464	male	2002	17.8932	1.3169	-0.106849	0.0114168	12.0235	17.8932	1.85262	Endurance
14181464	male	2003	18.8959	1.68347	0.89589	0.80262	12.0235	17.8932	1.85262	Endurance
14181464	male	2003	18.5753	1.68347	0.575342	0.331019	12.0235	17.8932	1.85262	Endurance
14181464	male	2004	19.7342	1.76324	1.73425	3.00761	12.0235	17.8932	1.85262	Endurance
14181464	male	2004	19.5726	1.76324	1.5726	2.47308	12.0235	17.8932	1.85262	Endurance
14181464	male	2005	20.7507	1.85262	2.75068	7.56627	12.0235	17.8932	1.85262	Endurance
14181464	male	2005	20.5699	1.85262	2.56986	6.6042	12.0235	17.8932	1.85262	Endurance
14181464	male	2006	21.8822	1.74686	3.88219	15.0714	12.0235	17.8932	1.85262	Endurance
14181464	male	2006	21.6548	1.74686	3.65479	13.3575	12.0235	17.8932	1.85262	Endurance
14181464	male	2007	22.7205	0.498156	4.72055	22.2836	12.0235	17.8932	1.85262	Endurance
14181464	male	2007	22.5671	0.498156	4.56712	20.8586	12.0235	17.8932	1.85262	Endurance
14181464	male	2008	23.6301	0.96359	5.63014	31.6984	12.0235	17.8932	1.85262	Endurance
14181464	male	2008	23.7616	0.96359	5.76164	33.1965	12.0235	17.8932	1.85262	Endurance
14181464	male	2009	24.6466	1.15269	6.64658	44.177	12.0235	17.8932	1.85262	Endurance
14181464	male	2009	24.863	1.15269	6.86301	47.101	12.0235	17.8932	1.85262	Endurance
14181464	male	2012	27.7123	0.663988	9.71233	94.3293	12.0235	17.8932	1.85262	Endurance
14181467	male	2004	15.6411	0.721719	-2.3589	5.56443	23.3426	18.8055	1.62886	Endurance
14181467	male	2006	18.1534	0.925055	0.153425	0.0235391	23.3426	18.8055	1.62886	Endurance
14181467	male	2007	18.8055	1.02672	0.805479	0.648797	23.3426	18.8055	1.62886	Endurance
14181467	male	2008	19.7233	1.12839	1.72329	2.96972	23.3426	18.8055	1.62886	Endurance
14181467	male	2009	20.7397	1.23006	2.73973	7.5061	23.3426	18.8055	1.62886	Endurance
14181467	male	2010	21.7534	1.39994	3.75342	14.0882	23.3426	18.8055	1.62886	Endurance
14181467	male	2011	22.6438	1.56983	4.64384	21.5652	23.3426	18.8055	1.62886	Endurance
14181467	male	2012	23.6411	1.62886	5.6411	31.822	23.3426	18.8055	1.62886	Endurance
14181467	male	2013	24.6164	1.5003	6.61644	43.7773	23.3426	18.8055	1.62886	Endurance
14181467	male	2014	25.5918	1.28778	7.59178	57.6351	23.3426	18.8055	1.62886	Endurance
14181467	male	2015	26.7836	1.07526	8.78356	77.151	23.3426	18.8055	1.62886	Endurance
14181467	male	2016	27.737	1.09756	9.73699	94.8089	23.3426	18.8055	1.62886	Endurance
14181467	male	2017	28.6822	0.909969	10.6822	114.109	23.3426	18.8055	1.62886	Endurance
14181467	male	2018	29.7315	0.781408	11.7315	137.628	23.3426	18.8055	1.62886	Endurance
14181523	male	2006	17.2137	1.54326	-0.786301	0.61827	24.2376	17.0329	2.06311	Endurance
14181523	male	2006	17.0329	1.54326	-0.967123	0.935327	24.2376	17.0329	2.06311	Endurance
14181523	male	2007	18.0959	1.02411	0.0958904	0.00919497	24.2376	17.0329	2.06311	Endurance
14181523	male	2007	17.9644	1.02411	-0.0356164	0.00126853	24.2376	17.0329	2.06311	Endurance
14181523	male	2008	19.0027	1.36312	1.00274	1.00549	24.2376	17.0329	2.06311	Endurance
14181523	male	2008	18.9616	1.36312	0.961644	0.924759	24.2376	17.0329	2.06311	Endurance
14181523	male	2009	19.9836	1.22312	1.98356	3.93452	24.2376	17.0329	2.06311	Endurance
14181523	male	2009	20.0192	1.22312	2.01918	4.07708	24.2376	17.0329	2.06311	Endurance
14181523	male	2010	21.4959	1.3735	3.49589	12.2212	24.2376	17.0329	2.06311	Endurance
14181523	male	2010	21.3014	1.3735	3.30137	10.899	24.2376	17.0329	2.06311	Endurance
14181523	male	2011	21.9041	1.48452	3.90411	15.2421	24.2376	17.0329	2.06311	Endurance
14181523	male	2011	22.0329	1.48452	4.03288	16.2641	24.2376	17.0329	2.06311	Endurance
14181523	male	2012	23.0795	1.43808	5.07945	25.8008	24.2376	17.0329	2.06311	Endurance
14181523	male	2013	23.9863	1.39164	5.9863	35.8358	24.2376	17.0329	2.06311	Endurance
14181523	male	2013	24.1781	1.39164	6.17808	38.1687	24.2376	17.0329	2.06311	Endurance
14181523	male	2014	25.0795	1.31215	7.07945	50.1186	24.2376	17.0329	2.06311	Endurance
14181523	male	2015	25.9781	0.974481	7.97808	63.6498	24.2376	17.0329	2.06311	Endurance
14181523	male	2016	27.0301	1.5188	9.03014	81.5434	24.2376	17.0329	2.06311	Endurance
14181523	male	2016	27.0658	1.5188	9.06575	82.1879	24.2376	17.0329	2.06311	Endurance
14181523	male	2017	27.9753	2.06311	9.97534	99.5075	24.2376	17.0329	2.06311	Endurance
14181525	male	1994	18.3973	0.214877	0.39726	0.157816	24.9702	18.3973	1.32788	Endurance
14181525	male	1995	19.6411	0.513144	1.6411	2.6932	24.9702	18.3973	1.32788	Endurance
14181525	male	1996	20.3123	0.811412	2.31233	5.34686	24.9702	18.3973	1.32788	Endurance
14181525	male	1997	21.4438	1.20931	3.44384	11.86	24.9702	18.3973	1.32788	Endurance
14181525	male	1997	21.4192	1.20931	3.41918	11.6908	24.9702	18.3973	1.32788	Endurance
14181525	male	1998	22.5205	1.3045	4.52055	20.4354	24.9702	18.3973	1.32788	Endurance
14181525	male	1998	22.3534	1.3045	4.35342	18.9523	24.9702	18.3973	1.32788	Endurance
14181525	male	1999	23.3479	1.32788	5.34795	28.6005	24.9702	18.3973	1.32788	Endurance
14181525	male	1999	23.4603	1.32788	5.46027	29.8146	24.9702	18.3973	1.32788	Endurance
14181525	male	2001	25.3644	0.895573	7.36438	54.2341	24.9702	18.3973	1.32788	Endurance
14181572	male	1998	18.2137	0.44907	0.213699	0.0456671	19.4814	18.2137	1.66777	Endurance
14181572	male	1999	19.2685	1.27019	1.26849	1.60907	19.4814	18.2137	1.66777	Endurance
14181572	male	2001	21.2493	1.66777	3.24932	10.558	19.4814	18.2137	1.66777	Endurance
14181572	male	2002	22.2658	1.48211	4.26575	18.1967	19.4814	18.2137	1.66777	Endurance
14181572	male	2003	23.2822	1.29646	5.28219	27.9016	19.4814	18.2137	1.66777	Endurance
14181572	male	2004	24.1781	0.562482	6.17808	38.1687	19.4814	18.2137	1.66777	Endurance
14181572	male	2007	27.3507	-0.00393748	9.35069	87.4353	19.4814	18.2137	1.66777	Endurance
14181572	male	2008	28.1753	0.506417	10.1753	103.538	19.4814	18.2137	1.66777	Endurance
14181579	male	1995	17.1479	0.726361	-0.852055	0.725997	21.4041	16.9479	1.73017	Endurance
14181579	male	1995	16.9479	0.726361	-1.05205	1.10682	21.4041	16.9479	1.73017	Endurance
14181579	male	1996	17.9233	0.833517	-0.0767123	0.00588478	21.4041	16.9479	1.73017	Endurance
14181579	male	1997	18.9753	1.3687	0.975342	0.951293	21.4041	16.9479	1.73017	Endurance
14181579	male	1997	19.1452	1.3687	1.14521	1.3115	21.4041	16.9479	1.73017	Endurance
14181579	male	1998	19.9973	1.35903	1.99726	3.98905	21.4041	16.9479	1.73017	Endurance
14181579	male	1998	19.9644	1.35903	1.96438	3.8588	21.4041	16.9479	1.73017	Endurance
14181579	male	1999	20.9589	1.34935	2.9589	8.75511	21.4041	16.9479	1.73017	Endurance
14181579	male	1999	21.0438	1.34935	3.04384	9.26494	21.4041	16.9479	1.73017	Endurance
14181579	male	2000	22.2849	1.45999	4.28493	18.3606	21.4041	16.9479	1.73017	Endurance
14181579	male	2000	22.1616	1.45999	4.16164	17.3193	21.4041	16.9479	1.73017	Endurance
14181579	male	2001	22.9753	1.52404	4.97534	24.754	21.4041	16.9479	1.73017	Endurance
14181579	male	2001	22.9945	1.52404	4.99452	24.9452	21.4041	16.9479	1.73017	Endurance
14181579	male	2002	24.2137	1.73017	6.2137	38.6101	21.4041	16.9479	1.73017	Endurance
14181579	male	2002	24.0411	1.73017	6.0411	36.4948	21.4041	16.9479	1.73017	Endurance
14181579	male	2003	24.8959	0.948185	6.89589	47.5533	21.4041	16.9479	1.73017	Endurance
14181579	male	2003	25.1534	0.948185	7.15342	51.1715	21.4041	16.9479	1.73017	Endurance
14181579	male	2004	25.9671	0.166198	7.96712	63.4751	21.4041	16.9479	1.73017	Endurance
14181579	male	2005	26.8904	-0.615788	8.89041	79.0394	21.4041	16.9479	1.73017	Endurance
14181589	male	2002	18.3178	0.329891	0.317808	0.101002	24.4107	18.3178	1.76356	Endurance
14181589	male	2004	20.2493	1.14538	2.24932	5.05942	24.4107	18.3178	1.76356	Endurance
14181589	male	2004	20.4164	1.14538	2.41644	5.83917	24.4107	18.3178	1.76356	Endurance
14181589	male	2005	21.1726	1.76356	3.1726	10.0654	24.4107	18.3178	1.76356	Endurance
14181589	male	2005	21.3342	1.76356	3.33425	11.1172	24.4107	18.3178	1.76356	Endurance
14181589	male	2006	22.4521	0.981482	4.45205	19.8208	24.4107	18.3178	1.76356	Endurance
14181589	male	2006	22.2575	0.981482	4.25753	18.1266	24.4107	18.3178	1.76356	Endurance
14181589	male	2008	24.3397	1.38225	6.33973	40.1921	24.4107	18.3178	1.76356	Endurance
14181589	male	2008	24.3671	1.38225	6.36712	40.5403	24.4107	18.3178	1.76356	Endurance
14181589	male	2009	25.4658	1.34547	7.46575	55.7375	24.4107	18.3178	1.76356	Endurance
14181589	male	2009	25.2548	1.34547	7.25479	52.632	24.4107	18.3178	1.76356	Endurance
14181609	male	2005	23.0822	-2.9491	5.08219	25.8287	31.2014	26.1973	1.83622	Endurance
14181609	male	2006	24.1452	-1.69121	6.14521	37.7635	31.2014	26.1973	1.83622	Endurance
14181609	male	2007	25.0822	-0.433313	7.08219	50.1574	31.2014	26.1973	1.83622	Endurance
14181609	male	2008	26.1973	0.824581	8.19726	67.1951	31.2014	26.1973	1.83622	Endurance
14181609	male	2009	27.4411	1.42028	9.4411	89.1343	31.2014	26.1973	1.83622	Endurance
14181609	male	2010	28.337	1.51559	10.337	106.853	31.2014	26.1973	1.83622	Endurance
14181609	male	2011	29.3151	1.6109	11.3151	128.031	31.2014	26.1973	1.83622	Endurance
14181609	male	2012	30.1014	1.70622	12.1014	146.443	31.2014	26.1973	1.83622	Endurance
14181609	male	2013	31.2548	1.37041	13.2548	175.69	31.2014	26.1973	1.83622	Endurance
14181609	male	2016	34.1616	-0.270396	16.1616	261.199	31.2014	26.1973	1.83622	Endurance
14181623	male	2002	19.6164	1.15793	1.61644	2.61287	25.517	19.5973	2.03716	Endurance
14181623	male	2002	19.5973	1.15793	1.59726	2.55124	25.517	19.5973	2.03716	Endurance
14181623	male	2003	20.4603	1.41275	2.46027	6.05295	25.517	19.5973	2.03716	Endurance
14181623	male	2003	20.2795	1.41275	2.27945	5.1959	25.517	19.5973	2.03716	Endurance
14181623	male	2004	21.2767	2.03716	3.27671	10.7368	25.517	19.5973	2.03716	Endurance
14181623	male	2004	21.4384	2.03716	3.43836	11.8223	25.517	19.5973	2.03716	Endurance
14181623	male	2005	22.4247	1.10664	4.42466	19.5776	25.517	19.5973	2.03716	Endurance
14181623	male	2005	22.6301	1.10664	4.63014	21.4382	25.517	19.5973	2.03716	Endurance
14181623	male	2007	24.337	1.96362	6.33699	40.1574	25.517	19.5973	2.03716	Endurance
14181623	male	2007	24.6411	1.96362	6.6411	44.1042	25.517	19.5973	2.03716	Endurance
14181623	male	2008	25.3342	1.81709	7.33425	53.7912	25.517	19.5973	2.03716	Endurance
14181623	male	2008	25.389	1.81709	7.38904	54.5979	25.517	19.5973	2.03716	Endurance
14181623	male	2009	26.4438	1.40955	8.44384	71.2984	25.517	19.5973	2.03716	Endurance
14181623	male	2010	27.5123	1.60849	9.51233	90.4844	25.517	19.5973	2.03716	Endurance
14181623	male	2011	28.3616	1.80744	10.3616	107.364	25.517	19.5973	2.03716	Endurance
14181623	male	2011	28.3397	1.80744	10.3397	106.91	25.517	19.5973	2.03716	Endurance
14181623	male	2012	29.4164	1.66454	11.4164	130.335	25.517	19.5973	2.03716	Endurance
14181623	male	2012	29.3753	1.66454	11.3753	129.398	25.517	19.5973	2.03716	Endurance
14181670	male	1998	23.6329	1.29837	5.63288	31.7293	22.557	23.6329	1.72459	Endurance
14181670	male	1999	24.6274	1.59459	6.6274	43.9224	22.557	23.6329	1.72459	Endurance
14181670	male	2000	25.6795	1.48994	7.67945	58.974	22.557	23.6329	1.72459	Endurance
14181670	male	2001	26.6438	1.44504	8.64384	74.7159	22.557	23.6329	1.72459	Endurance
14181670	male	2003	28.6356	-0.187545	10.6356	113.116	22.557	23.6329	1.72459	Endurance
14181826	male	1998	18.2384	-0.654932	0.238356	0.0568137	28.1159	20.4219	1.27392	Fast-Power
14181826	male	1999	19.3973	-1.15018	1.39726	1.95234	28.1159	20.4219	1.27392	Fast-Power
14181826	male	2000	20.4219	-0.107554	2.42192	5.86569	28.1159	20.4219	1.27392	Fast-Power
14181826	male	2001	21.3616	0.804741	3.36164	11.3006	28.1159	20.4219	1.27392	Fast-Power
14181826	male	2002	22.2849	0.0749048	4.28493	18.3606	28.1159	20.4219	1.27392	Fast-Power
14181826	male	2003	23.3397	0.596217	5.33973	28.5127	28.1159	20.4219	1.27392	Fast-Power
14181826	male	2004	24.4301	1.09146	6.43014	41.3467	28.1159	20.4219	1.27392	Fast-Power
14181826	male	2005	25.2932	0.987201	7.29315	53.19	28.1159	20.4219	1.27392	Fast-Power
14181826	male	2006	26.3096	0.75261	8.30959	69.0493	28.1159	20.4219	1.27392	Fast-Power
14181826	male	2007	27.2055	0.648348	9.20548	84.7409	28.1159	20.4219	1.27392	Fast-Power
14181826	male	2008	28.2466	1.27392	10.2466	104.992	28.1159	20.4219	1.27392	Fast-Power
14181826	male	2009	29.3397	1.19573	11.3397	128.589	28.1159	20.4219	1.27392	Fast-Power
14181826	male	2010	30.1836	1.27392	12.1836	148.439	28.1159	20.4219	1.27392	Fast-Power
14181826	male	2011	31.3534	0.909004	13.3534	178.314	28.1159	20.4219	1.27392	Fast-Power
14181826	male	2012	32.2521	0.726545	14.2521	203.121	28.1159	20.4219	1.27392	Fast-Power
14181826	male	2013	33.3123	0.726545	15.3123	234.467	28.1159	20.4219	1.27392	Fast-Power
14181826	male	2014	34.3452	0.0749048	16.3452	267.166	28.1159	20.4219	1.27392	Fast-Power
14182035	male	1999	18.3479	-1.39105	0.347945	0.121066	27.3292	19.3616	0.818128	Endurance
14182035	male	1999	18.3781	-1.39105	0.378082	0.142946	27.3292	19.3616	0.818128	Endurance
14182035	male	1999	18.3918	-1.39105	0.391781	0.153492	27.3292	19.3616	0.818128	Endurance
14182035	male	2000	19.3616	-0.720226	1.36164	1.85407	27.3292	19.3616	0.818128	Endurance
14182035	male	2000	19.5753	-0.720226	1.57534	2.4817	27.3292	19.3616	0.818128	Endurance
14182035	male	2001	20.389	-1.152	2.38904	5.70752	27.3292	19.3616	0.818128	Endurance
14182035	male	2001	20.3151	-1.152	2.31507	5.35954	27.3292	19.3616	0.818128	Endurance
14182035	male	2001	20.2822	-1.152	2.28219	5.2084	27.3292	19.3616	0.818128	Endurance
14182035	male	2002	21.3096	-0.562246	3.30959	10.9534	27.3292	19.3616	0.818128	Endurance
14182035	male	2002	21.4082	-0.562246	3.40822	11.616	27.3292	19.3616	0.818128	Endurance
14182035	male	2002	21.2712	-0.562246	3.27123	10.701	27.3292	19.3616	0.818128	Endurance
14182035	male	2003	22.4301	0.135975	4.43014	19.6261	27.3292	19.3616	0.818128	Endurance
14182035	male	2003	22.2795	0.135975	4.27945	18.3137	27.3292	19.3616	0.818128	Endurance
14182035	male	2003	22.389	0.135975	4.38904	19.2637	27.3292	19.3616	0.818128	Endurance
14182035	male	2005	24.3808	0.260755	6.38082	40.7149	27.3292	19.3616	0.818128	Endurance
14182035	male	2005	24.4082	0.260755	6.40822	41.0653	27.3292	19.3616	0.818128	Endurance
14182035	male	2006	25.411	0.642388	7.41096	54.9223	27.3292	19.3616	0.818128	Endurance
14182035	male	2006	25.4301	0.642388	7.43014	55.2069	27.3292	19.3616	0.818128	Endurance
14182035	male	2007	26.2137	-0.0752294	8.2137	67.4648	27.3292	19.3616	0.818128	Endurance
14182035	male	2008	27.3096	0.428575	9.30959	86.6685	27.3292	19.3616	0.818128	Endurance
14182035	male	2008	27.2959	0.428575	9.29589	86.4136	27.3292	19.3616	0.818128	Endurance
14182035	male	2009	28.4411	0.818128	10.4411	109.016	27.3292	19.3616	0.818128	Endurance
14182035	male	2009	28.3123	0.818128	10.3123	106.344	27.3292	19.3616	0.818128	Endurance
14182035	male	2009	28.4329	0.818128	10.4329	108.845	27.3292	19.3616	0.818128	Endurance
14182035	male	2010	29.3288	-0.269383	11.3288	128.341	27.3292	19.3616	0.818128	Endurance
14182035	male	2010	29.3014	-0.269383	11.3014	127.721	27.3292	19.3616	0.818128	Endurance
14182035	male	2011	30.3151	-0.258897	12.3151	151.661	27.3292	19.3616	0.818128	Endurance
14182035	male	2011	30.3233	-0.258897	12.3233	151.863	27.3292	19.3616	0.818128	Endurance
14182035	male	2011	30.3836	-0.258897	12.3836	153.353	27.3292	19.3616	0.818128	Endurance
14182035	male	2011	30.3452	-0.258897	12.3452	152.404	27.3292	19.3616	0.818128	Endurance
14182035	male	2012	31.0877	0.0718328	13.0877	171.287	27.3292	19.3616	0.818128	Endurance
14182035	male	2012	31.337	0.0718328	13.337	177.875	27.3292	19.3616	0.818128	Endurance
14182035	male	2012	31.3616	0.0718328	13.3616	178.534	27.3292	19.3616	0.818128	Endurance
14182035	male	2013	32.389	-0.339164	14.389	207.044	27.3292	19.3616	0.818128	Endurance
14182035	male	2013	32.4521	-0.339164	14.4521	208.862	27.3292	19.3616	0.818128	Endurance
14182035	male	2013	32.474	-0.339164	14.474	209.496	27.3292	19.3616	0.818128	Endurance
14182035	male	2014	33.0822	-0.0422705	15.0822	227.473	27.3292	19.3616	0.818128	Endurance
14182035	male	2014	33.337	-0.0422705	15.337	235.223	27.3292	19.3616	0.818128	Endurance
14182035	male	2014	33.3479	-0.0422705	15.3479	235.559	27.3292	19.3616	0.818128	Endurance
14182832	male	2001	16.863	-0.814959	-1.13699	1.29274	23.2111	17.5425	0.917409	Speed
14182832	male	2002	17.5425	-0.221682	-0.457534	0.209338	23.2111	17.5425	0.917409	Speed
14182832	male	2003	18.9014	-0.970242	0.90137	0.812468	23.2111	17.5425	0.917409	Speed
14182832	male	2004	19.7068	0.233292	1.70685	2.91333	23.2111	17.5425	0.917409	Speed
14182832	male	2004	19.5342	0.233292	1.53425	2.35391	23.2111	17.5425	0.917409	Speed
14182832	male	2004	19.726	0.233292	1.72603	2.97917	23.2111	17.5425	0.917409	Speed
14182832	male	2005	20.4548	0.432484	2.45479	6.02602	23.2111	17.5425	0.917409	Speed
14182832	male	2005	20.9041	0.432484	2.90411	8.43385	23.2111	17.5425	0.917409	Speed
14182832	male	2006	21.8164	0.631676	3.81644	14.5652	23.2111	17.5425	0.917409	Speed
14182832	male	2006	21.8548	0.631676	3.85479	14.8594	23.2111	17.5425	0.917409	Speed
14182832	male	2007	22.789	0.917409	4.78904	22.9349	23.2111	17.5425	0.917409	Speed
14182832	male	2007	22.8932	0.917409	4.89315	23.9429	23.2111	17.5425	0.917409	Speed
14182832	male	2008	23.6521	0.315881	5.65205	31.9457	23.2111	17.5425	0.917409	Speed
14182832	male	2008	23.8027	0.315881	5.80274	33.6718	23.2111	17.5425	0.917409	Speed
14182832	male	2009	24.9342	0.775023	6.93425	48.0838	23.2111	17.5425	0.917409	Speed
14182832	male	2010	25.737	-0.380512	7.73699	59.861	23.2111	17.5425	0.917409	Speed
14182832	male	2010	25.6548	-0.380512	7.65479	58.5959	23.2111	17.5425	0.917409	Speed
14182832	male	2010	25.7836	-0.380512	7.78356	60.5838	23.2111	17.5425	0.917409	Speed
14182832	male	2011	26.7808	-0.0674302	8.78082	77.1028	23.2111	17.5425	0.917409	Speed
14182832	male	2011	26.8247	-0.0674302	8.82466	77.8746	23.2111	17.5425	0.917409	Speed
14182832	male	2012	27.6356	0.187505	9.63562	92.8451	23.2111	17.5425	0.917409	Speed
14182832	male	2012	27.8493	0.187505	9.84931	97.009	23.2111	17.5425	0.917409	Speed
14182832	male	2013	28.6274	-0.699265	10.6274	112.942	23.2111	17.5425	0.917409	Speed
14182832	male	2013	28.8384	-0.699265	10.8384	117.47	23.2111	17.5425	0.917409	Speed
14182832	male	2014	29.7753	-0.34468	11.7753	138.659	23.2111	17.5425	0.917409	Speed
14182832	male	2014	29.663	-0.34468	11.663	136.026	23.2111	17.5425	0.917409	Speed
14182832	male	2015	30.789	-1.10719	12.789	163.56	23.2111	17.5425	0.917409	Speed
14182832	male	2015	30.7507	-1.10719	12.7507	162.58	23.2111	17.5425	0.917409	Speed
14182832	male	2016	31.6959	-1.13349	13.6959	187.577	23.2111	17.5425	0.917409	Speed
14182832	male	2016	31.8	-1.13349	13.8	190.44	23.2111	17.5425	0.917409	Speed
14182832	male	2016	31.7479	-1.13349	13.7479	189.006	23.2111	17.5425	0.917409	Speed
14183005	male	1996	17.8411	-0.122773	-0.158904	0.0252505	27.8368	17.8411	1.69314	Endurance
14183005	male	1996	17.8986	-0.122773	-0.10137	0.0102758	27.8368	17.8411	1.69314	Endurance
14183005	male	1997	18.8192	-0.193296	0.819178	0.671053	27.8368	17.8411	1.69314	Endurance
14183005	male	1998	19.7808	0.263228	1.78082	3.17133	27.8368	17.8411	1.69314	Endurance
14183005	male	1998	19.9616	0.263228	1.96164	3.84805	27.8368	17.8411	1.69314	Endurance
14183005	male	1999	20.8795	0.95277	2.87945	8.29124	27.8368	17.8411	1.69314	Endurance
14183005	male	1999	20.8712	0.95277	2.87123	8.24398	27.8368	17.8411	1.69314	Endurance
14183005	male	2000	22	1.16196	4	16	27.8368	17.8411	1.69314	Endurance
14183005	male	2000	22.063	1.16196	4.06301	16.5081	27.8368	17.8411	1.69314	Endurance
14183005	male	2001	22.9397	1.05668	4.93973	24.4009	27.8368	17.8411	1.69314	Endurance
14183005	male	2001	22.8849	1.05668	4.88493	23.8626	27.8368	17.8411	1.69314	Endurance
14183005	male	2002	24.0521	1.65118	6.05205	36.6274	27.8368	17.8411	1.69314	Endurance
14183005	male	2002	24.0767	1.65118	6.07671	36.9264	27.8368	17.8411	1.69314	Endurance
14183005	male	2003	25.0685	1.69018	7.06849	49.9636	27.8368	17.8411	1.69314	Endurance
14183005	male	2003	24.8438	1.69018	6.84384	46.8381	27.8368	17.8411	1.69314	Endurance
14183005	male	2004	25.8932	1.32812	7.89315	62.3018	27.8368	17.8411	1.69314	Endurance
14183005	male	2004	25.8411	1.32812	7.8411	61.4828	27.8368	17.8411	1.69314	Endurance
14183005	male	2005	26.8904	1.4808	8.89041	79.0394	27.8368	17.8411	1.69314	Endurance
14183005	male	2005	26.8384	1.4808	8.83836	78.1165	27.8368	17.8411	1.69314	Endurance
14183005	male	2006	28.0219	1.51196	10.0219	100.439	27.8368	17.8411	1.69314	Endurance
14183005	male	2006	28.0411	1.51196	10.0411	100.824	27.8368	17.8411	1.69314	Endurance
14183005	male	2007	28.9041	1.68658	10.9041	118.9	27.8368	17.8411	1.69314	Endurance
14183005	male	2008	29.9205	1.55671	11.9205	142.099	27.8368	17.8411	1.69314	Endurance
14183005	male	2009	30.9671	1.69314	12.9671	168.146	27.8368	17.8411	1.69314	Endurance
14183005	male	2010	32.0548	1.21694	14.0548	197.537	27.8368	17.8411	1.69314	Endurance
14183005	male	2011	32.9507	1.33501	14.9507	223.523	27.8368	17.8411	1.69314	Endurance
14183842	male	1993	22.0438	0.571512	4.04384	16.3526	26.2576	22.0438	1.65755	Endurance
14183842	male	1994	22.9644	0.936206	4.96438	24.6451	26.2576	22.0438	1.65755	Endurance
14183842	male	1994	22.989	0.936206	4.98904	24.8905	26.2576	22.0438	1.65755	Endurance
14183842	male	1995	24	1.11593	6	36	26.2576	22.0438	1.65755	Endurance
14183842	male	1996	24.9973	0.594126	6.99726	48.9616	26.2576	22.0438	1.65755	Endurance
14183842	male	1996	25.0822	0.594126	7.08219	50.1574	26.2576	22.0438	1.65755	Endurance
14183842	male	1997	26.0986	1.22612	8.09863	65.5878	26.2576	22.0438	1.65755	Endurance
14183842	male	1998	26.9616	0.465511	8.96164	80.3111	26.2576	22.0438	1.65755	Endurance
14183842	male	1998	26.9945	0.465511	8.99452	80.9014	26.2576	22.0438	1.65755	Endurance
14183842	male	1999	27.9863	0.798325	9.9863	99.7262	26.2576	22.0438	1.65755	Endurance
14183842	male	1999	27.9781	0.798325	9.97808	99.5621	26.2576	22.0438	1.65755	Endurance
14183842	male	2000	28.9808	0.198758	10.9808	120.578	26.2576	22.0438	1.65755	Endurance
14183842	male	2000	29.1068	0.198758	11.1068	123.362	26.2576	22.0438	1.65755	Endurance
14183842	male	2001	30.011	0.280995	12.011	144.263	26.2576	22.0438	1.65755	Endurance
14183842	male	2002	31.0384	0.363231	13.0384	169.999	26.2576	22.0438	1.65755	Endurance
14183842	male	2002	30.9452	0.363231	12.9452	167.578	26.2576	22.0438	1.65755	Endurance
14183842	male	2003	31.9836	0.945389	13.9836	195.54	26.2576	22.0438	1.65755	Endurance
14183842	male	2004	32.9753	1.52755	14.9753	224.261	26.2576	22.0438	1.65755	Endurance
14184409	male	1998	17.2685	0.257364	-0.731507	0.535102	25.039	17.2685	1.51103	Fast-Power
14184409	male	1999	18.4384	0.123271	0.438356	0.192156	25.039	17.2685	1.51103	Fast-Power
14184409	male	1999	18.2329	0.123271	0.232877	0.0542316	25.039	17.2685	1.51103	Speed
14184409	male	2000	19.4	0.10097	1.4	1.96	25.039	17.2685	1.51103	Fast-Power
14184409	male	2001	20.4137	0.297655	2.4137	5.82594	25.039	17.2685	1.51103	Fast-Power
14184409	male	2001	20.2219	0.297655	2.22192	4.93692	25.039	17.2685	1.51103	Speed
14184409	male	2002	21.4329	0.308236	3.43288	11.7846	25.039	17.2685	1.51103	Speed
14184409	male	2002	21.2959	0.308236	3.29589	10.8629	25.039	17.2685	1.51103	Fast-Power
14184409	male	2002	21.1425	0.308236	3.14247	9.87509	25.039	17.2685	1.51103	Speed
14184409	male	2003	22.2767	0.990512	4.27671	18.2903	25.039	17.2685	1.51103	Speed
14184409	male	2003	22.4548	0.990512	4.45479	19.8452	25.039	17.2685	1.51103	Speed
14184409	male	2004	23.4082	1.07273	5.40822	29.2488	25.039	17.2685	1.51103	Speed
14184409	male	2004	23.3507	1.07273	5.35069	28.6298	25.039	17.2685	1.51103	Speed
14184409	male	2005	24.2877	0.892718	6.28767	39.5348	25.039	17.2685	1.51103	Speed
14184409	male	2005	24.2822	0.892718	6.28219	39.4659	25.039	17.2685	1.51103	Speed
14184409	male	2006	25.3315	1.41467	7.33151	53.751	25.039	17.2685	1.51103	Speed
14184409	male	2007	26.4658	0.688176	8.46575	71.669	25.039	17.2685	1.51103	Speed
14184409	male	2007	26.2521	0.688176	8.25206	68.0964	25.039	17.2685	1.51103	Speed
14184409	male	2008	27.4411	1.51103	9.4411	89.1343	25.039	17.2685	1.51103	Speed
14184409	male	2009	28.4411	1.503	10.4411	109.016	25.039	17.2685	1.51103	Speed
14184409	male	2010	29.3808	1.44679	11.3808	129.523	25.039	17.2685	1.51103	Speed
14184409	male	2012	31.2986	-0.223452	13.2986	176.854	25.039	17.2685	1.51103	Speed
14184409	male	2013	32.326	-0.488442	14.326	205.235	25.039	17.2685	1.51103	Speed
14184409	male	2014	33.3233	-0.815597	15.3233	234.803	25.039	17.2685	1.51103	Speed
14184409	male	2014	33.189	-0.815597	15.189	230.707	25.039	17.2685	1.51103	Speed
14184433	male	2000	17.4877	-1.5368	-0.512329	0.262481	26.877	18.3781	1.2357	Fast-Power
14184433	male	2001	18.3781	-0.427798	0.378082	0.142946	26.877	18.3781	1.2357	Fast-Power
14184433	male	2002	19.4932	-0.242965	1.49315	2.2295	26.877	18.3781	1.2357	Fast-Power
14184433	male	2003	20.4548	0.496367	2.45479	6.02602	26.877	18.3781	1.2357	Fast-Power
14184433	male	2004	21.4685	0.6812	3.46849	12.0304	26.877	18.3781	1.2357	Fast-Power
14184433	male	2005	22.463	1.2357	4.46301	19.9185	26.877	18.3781	1.2357	Fast-Power
14184433	male	2006	23.4932	0.755134	5.49315	30.1747	26.877	18.3781	1.2357	Fast-Power
14184433	male	2007	24.5151	0.6812	6.51507	42.4461	26.877	18.3781	1.2357	Fast-Power
14184433	male	2008	25.4767	0.866034	7.47671	55.9012	26.877	18.3781	1.2357	Fast-Power
14184433	male	2009	26.5671	1.2357	8.56712	73.3956	26.877	18.3781	1.2357	Fast-Power
14184433	male	2010	27.4493	1.2357	9.44932	89.2896	26.877	18.3781	1.2357	Fast-Power
14184433	male	2011	28.4822	0.6812	10.4822	109.876	26.877	18.3781	1.2357	Fast-Power
14184433	male	2012	29.2055	-0.169032	11.2055	125.563	26.877	18.3781	1.2357	Fast-Power
14184433	male	2013	30.463	0.496367	12.463	155.327	26.877	18.3781	1.2357	Fast-Power
14184433	male	2014	31.4027	0.6812	13.4027	179.633	26.877	18.3781	1.2357	Fast-Power
14184433	male	2015	32.4384	-0.205999	14.4384	208.466	26.877	18.3781	1.2357	Fast-Power
14184433	male	2016	33.3863	0.126701	15.3863	236.738	26.877	18.3781	1.2357	Fast-Power
14184433	male	2017	34.4493	-0.612631	16.4493	270.58	26.877	18.3781	1.2357	Fast-Power
14184433	male	2018	35.4493	-0.242965	17.4493	304.479	26.877	18.3781	1.2357	Fast-Power
14184433	male	2019	36.5041	-0.205999	18.5041	342.402	26.877	18.3781	1.2357	Fast-Power
14185073	male	2000	20.2137	-1.30657	2.2137	4.90046	32.0484	21.3068	1.37818	Fast-Power
14185073	male	2001	21.3068	-0.524604	3.30685	10.9353	32.0484	21.3068	1.37818	Fast-Power
14185073	male	2002	22.3589	0.10097	4.3589	19	32.0484	21.3068	1.37818	Fast-Power
14185073	male	2003	23.2055	0.309495	5.20548	27.097	32.0484	21.3068	1.37818	Fast-Power
14185073	male	2004	24.337	1.24786	6.33699	40.1574	32.0484	21.3068	1.37818	Fast-Power
14185073	male	2005	25.3288	0.648348	7.32877	53.7108	32.0484	21.3068	1.37818	Fast-Power
14185073	male	2006	26.3479	0.778676	8.34795	69.6882	32.0484	21.3068	1.37818	Fast-Power
14185073	male	2007	27.3863	0.465889	9.3863	88.1026	32.0484	21.3068	1.37818	Fast-Power
14185073	male	2008	28.3123	0.909004	10.3123	106.344	32.0484	21.3068	1.37818	Fast-Power
14185073	male	2009	29.2411	1.09146	11.2411	126.362	32.0484	21.3068	1.37818	Fast-Power
14185073	male	2010	30.3781	1.32605	12.3781	153.217	32.0484	21.3068	1.37818	Fast-Power
14185073	male	2011	31.2356	1.01327	13.2356	175.182	32.0484	21.3068	1.37818	Fast-Power
14185073	male	2012	32.1945	0.830807	14.1945	201.484	32.0484	21.3068	1.37818	Fast-Power
14185073	male	2013	33.3315	0.75261	15.3315	235.055	32.0484	21.3068	1.37818	Fast-Power
14185073	male	2014	34.2466	1.19573	16.2466	263.951	32.0484	21.3068	1.37818	Fast-Power
14185073	male	2015	35.2658	1.37818	17.2658	298.106	32.0484	21.3068	1.37818	Fast-Power
14185073	male	2016	36.4164	0.830807	18.4164	339.165	32.0484	21.3068	1.37818	Fast-Power
14185073	male	2017	37.2384	0.491954	19.2384	370.114	32.0484	21.3068	1.37818	Fast-Power
14185073	male	2018	38.3178	1.03933	20.3178	412.813	32.0484	21.3068	1.37818	Fast-Power
14185282	male	1999	16.2658	-1.08159	-1.73425	3.00761	27.4968	17.3507	1.77209	Fast-Power
14185282	male	2000	17.3507	0.0350661	-0.649315	0.42161	27.4968	17.3507	1.77209	Fast-Power
14185282	male	2001	18.337	-0.089007	0.336986	0.11356	27.4968	17.3507	1.77209	Fast-Power
14185282	male	2002	19.1808	-0.585299	1.18082	1.39434	27.4968	17.3507	1.77209	Fast-Power
14185282	male	2003	20.3507	0.531358	2.35068	5.52572	27.4968	17.3507	1.77209	Fast-Power
14185282	male	2004	21.2329	0.407285	3.23288	10.4515	27.4968	17.3507	1.77209	Fast-Power
14185282	male	2005	22.0767	1.02765	4.07671	16.6196	27.4968	17.3507	1.77209	Fast-Power
14185282	male	2006	23.1479	1.2758	5.14795	26.5013	27.4968	17.3507	1.77209	Fast-Power
14185282	male	2007	24.2466	0.655431	6.24658	39.0197	27.4968	17.3507	1.77209	Fast-Power
14185282	male	2008	25.2384	1.52394	7.23836	52.3938	27.4968	17.3507	1.77209	Fast-Power
14185282	male	2009	26.4219	1.2758	8.42192	70.9287	27.4968	17.3507	1.77209	Fast-Power
14185282	male	2010	27.3452	0.655431	9.34521	87.3329	27.4968	17.3507	1.77209	Fast-Power
14185282	male	2011	28.3671	0.779504	10.3671	107.477	27.4968	17.3507	1.77209	Fast-Power
14185282	male	2012	29.0192	1.39987	11.0192	121.422	27.4968	17.3507	1.77209	Fast-Power
14185282	male	2013	30.326	1.39987	12.326	151.931	27.4968	17.3507	1.77209	Fast-Power
14185282	male	2014	31.0137	1.77209	13.0137	169.356	27.4968	17.3507	1.77209	Fast-Power
14185282	male	2015	32.126	0.655431	14.126	199.545	27.4968	17.3507	1.77209	Fast-Power
14185282	male	2016	33.2	0.531358	15.2	231.04	27.4968	17.3507	1.77209	Fast-Power
14185282	male	2017	34.274	0.779504	16.274	264.842	27.4968	17.3507	1.77209	Fast-Power
14185282	male	2018	35.3123	-0.089007	17.3123	299.717	27.4968	17.3507	1.77209	Fast-Power
14185608	male	1998	20.074	-0.873755	2.07397	4.30136	27.7115	22.3918	1.18732	Speed
14185608	male	1999	21.2301	-0.833732	3.23014	10.4338	27.7115	22.3918	1.18732	Speed
14185608	male	2001	23.3863	-0.697222	5.3863	29.0122	27.7115	22.3918	1.18732	Speed
14185608	male	2002	24.3918	0.525625	6.39178	40.8549	27.7115	22.3918	1.18732	Speed
14185608	male	2003	25.2301	0.738436	7.23014	52.2749	27.7115	22.3918	1.18732	Speed
14185608	male	2004	26.0027	1.05732	8.00274	64.0438	27.7115	22.3918	1.18732	Speed
14185608	male	2005	27.0027	0.847885	9.00274	81.0493	27.7115	22.3918	1.18732	Speed
14185608	male	2006	28.0164	0.796869	10.0164	100.329	27.7115	22.3918	1.18732	Speed
14185608	male	2007	29.2082	0.346678	11.2082	125.624	27.7115	22.3918	1.18732	Speed
14185608	male	2009	31.4466	-0.735938	13.4466	180.81	27.7115	22.3918	1.18732	Speed
14185608	male	2010	32.0712	-0.202955	14.0712	198	27.7115	22.3918	1.18732	Speed
14185608	male	2011	33.2521	0.140822	15.2521	232.625	27.7115	22.3918	1.18732	Speed
14185608	male	2012	34.1616	0.319163	16.1616	261.199	27.7115	22.3918	1.18732	Speed
14185608	male	2013	35.1342	-1.18705	17.1342	293.582	27.7115	22.3918	1.18732	Speed
14185608	male	2014	36.0932	-1.46007	18.0932	327.362	27.7115	22.3918	1.18732	Speed
14185672	male	2005	18.0904	-1.21129	0.090411	0.00817414	27.2351	19.1041	1.18311	Endurance
14185672	male	2006	19.0795	-0.817826	1.07945	1.16522	27.2351	19.1041	1.18311	Endurance
14185672	male	2006	19.1041	-0.817826	1.10411	1.21906	27.2351	19.1041	1.18311	Endurance
14185672	male	2007	20.0822	0.0866832	2.08219	4.33552	27.2351	19.1041	1.18311	Endurance
14185672	male	2007	20.1397	0.0866832	2.13973	4.57843	27.2351	19.1041	1.18311	Endurance
14185672	male	2008	21.1562	0.582726	3.15616	9.96137	27.2351	19.1041	1.18311	Endurance
14185672	male	2008	21.0247	0.582726	3.02466	9.14855	27.2351	19.1041	1.18311	Endurance
14185672	male	2009	22.1836	-0.148578	4.18356	17.5022	27.2351	19.1041	1.18311	Endurance
14185672	male	2009	21.9425	-0.148578	3.94247	15.543	27.2351	19.1041	1.18311	Endurance
14185672	male	2010	23.3014	0.200425	5.30137	28.1045	27.2351	19.1041	1.18311	Endurance
14185672	male	2011	24.1288	0.549428	6.12877	37.5618	27.2351	19.1041	1.18311	Endurance
14185672	male	2011	23.9589	0.549428	5.9589	35.5085	27.2351	19.1041	1.18311	Endurance
14185672	male	2012	25.1644	1.00326	7.16438	51.3284	27.2351	19.1041	1.18311	Endurance
14185672	male	2012	25.2986	1.00326	7.29863	53.27	27.2351	19.1041	1.18311	Endurance
14185672	male	2013	26.0521	0.924983	8.05205	64.8356	27.2351	19.1041	1.18311	Endurance
14185672	male	2013	26.0767	0.924983	8.07671	65.2333	27.2351	19.1041	1.18311	Endurance
14185672	male	2014	27.1288	0.606292	9.12877	83.3344	27.2351	19.1041	1.18311	Endurance
14185672	male	2014	27.0877	0.606292	9.08767	82.5858	27.2351	19.1041	1.18311	Endurance
14185672	male	2015	28.0411	0.862598	10.0411	100.824	27.2351	19.1041	1.18311	Endurance
14185672	male	2015	28.0658	0.862598	10.0658	101.319	27.2351	19.1041	1.18311	Endurance
14185672	male	2016	29.3068	0.761365	11.3068	127.845	27.2351	19.1041	1.18311	Endurance
14185672	male	2016	29.0219	0.761365	11.0219	121.483	27.2351	19.1041	1.18311	Endurance
14185672	male	2017	30.0521	1.18311	12.0521	145.252	27.2351	19.1041	1.18311	Endurance
14185672	male	2017	30.1315	1.18311	12.1315	147.173	27.2351	19.1041	1.18311	Endurance
14185672	male	2018	31.0329	0.546958	13.0329	169.856	27.2351	19.1041	1.18311	Endurance
14185672	male	2019	32.0712	0.128858	14.0712	198	27.2351	19.1041	1.18311	Endurance
14185672	male	2019	32.1452	0.128858	14.1452	200.087	27.2351	19.1041	1.18311	Endurance
14185736	male	1996	21.6986	1.48355	3.69863	13.6799	9.17679	21.6986	1.48355	Endurance
14185736	male	1997	22.6658	1.25152	4.66575	21.7693	9.17679	21.6986	1.48355	Endurance
14185736	male	1998	23.6274	1.01949	5.6274	31.6676	9.17679	21.6986	1.48355	Endurance
14185736	male	1999	24.5096	0.787464	6.50959	42.3748	9.17679	21.6986	1.48355	Endurance
14185736	male	2000	25.6082	0.555434	7.60822	57.885	9.17679	21.6986	1.48355	Endurance
14185736	male	2001	26.5288	0.57778	8.52877	72.7399	9.17679	21.6986	1.48355	Endurance
14185736	male	2001	26.663	0.57778	8.66301	75.0478	9.17679	21.6986	1.48355	Endurance
14185736	male	2002	27.526	1.11254	9.52603	90.7452	9.17679	21.6986	1.48355	Endurance
14185736	male	2002	27.4438	1.11254	9.44384	89.186	9.17679	21.6986	1.48355	Endurance
14185736	male	2003	28.5781	-0.00230945	10.5781	111.896	9.17679	21.6986	1.48355	Endurance
14185736	male	2005	30.6712	-0.00526387	12.6712	160.56	9.17679	21.6986	1.48355	Endurance
14185736	male	2007	32.474	0.852434	14.474	209.496	9.17679	21.6986	1.48355	Endurance
14185736	male	2008	33.4521	0.765516	15.4521	238.766	9.17679	21.6986	1.48355	Endurance
14186000	male	2005	15.3753	-2.08853	-2.62466	6.88883	24.2526	17.137	1.37637	Speed
14186000	male	2006	16.3178	-1.0711	-1.68219	2.82977	24.2526	17.137	1.37637	Speed
14186000	male	2006	16.1014	-1.0711	-1.89863	3.6048	24.2526	17.137	1.37637	Speed
14186000	male	2007	17.3151	-0.0356049	-0.684932	0.469131	24.2526	17.137	1.37637	Speed
14186000	male	2007	17.137	-0.0356049	-0.863014	0.744793	24.2526	17.137	1.37637	Speed
14186000	male	2008	18.0575	0.324132	0.0575342	0.00331019	24.2526	17.137	1.37637	Speed
14186000	male	2008	18.0959	0.324132	0.0958904	0.00919497	24.2526	17.137	1.37637	Speed
14186000	male	2009	19.1315	0.725908	1.13151	1.28031	24.2526	17.137	1.37637	Speed
14186000	male	2009	19	0.725908	1	1	24.2526	17.137	1.37637	Speed
14186000	male	2010	20.0932	1.1093	2.09315	4.38128	24.2526	17.137	1.37637	Speed
14186000	male	2010	20.2301	1.1093	2.23014	4.97351	24.2526	17.137	1.37637	Speed
14186000	male	2011	21.1452	1.37637	3.14521	9.89232	24.2526	17.137	1.37637	Speed
14186000	male	2011	21.2438	1.37637	3.24384	10.5225	24.2526	17.137	1.37637	Speed
14186000	male	2012	22.1068	1.18273	4.10685	16.8662	24.2526	17.137	1.37637	Speed
14186000	male	2012	22.263	1.18273	4.26301	18.1733	24.2526	17.137	1.37637	Speed
14186000	male	2013	23.0849	1.1306	5.08493	25.8565	24.2526	17.137	1.37637	Speed
14186000	male	2013	23.1836	1.1306	5.18356	26.8693	24.2526	17.137	1.37637	Speed
14186000	male	2014	24.1507	0.985592	6.15068	37.8309	24.2526	17.137	1.37637	Speed
14186000	male	2014	24.1178	0.985592	6.11781	37.4276	24.2526	17.137	1.37637	Speed
14186000	male	2015	25.0164	0.876372	7.01644	49.2304	24.2526	17.137	1.37637	Speed
14186000	male	2015	24.9288	0.876372	6.92877	48.0078	24.2526	17.137	1.37637	Speed
14186000	male	2016	26.0575	1.06991	8.05753	64.9239	24.2526	17.137	1.37637	Speed
14186000	male	2016	26.2027	1.06991	8.20274	67.2849	24.2526	17.137	1.37637	Speed
14186000	male	2017	27.2438	0.854976	9.24384	85.4485	24.2526	17.137	1.37637	Speed
14186000	male	2017	26.9918	0.854976	8.99178	80.8521	24.2526	17.137	1.37637	Speed
14186000	male	2018	28.0411	0.87754	10.0411	100.824	24.2526	17.137	1.37637	Speed
14186000	male	2018	28.0247	0.87754	10.0247	100.494	24.2526	17.137	1.37637	Speed
14186000	male	2019	29.2219	0.645971	11.2219	125.931	24.2526	17.137	1.37637	Speed
14186000	male	2019	29.0904	0.645971	11.0904	122.997	24.2526	17.137	1.37637	Speed
14186182	male	1994	24.789	0.895539	6.78904	46.0911	31.1657	24.789	1.75886	Endurance
14186182	male	1995	25.7562	1.10412	7.75616	60.1581	31.1657	24.789	1.75886	Endurance
14186182	male	1996	26.6521	1.28385	8.65205	74.8581	31.1657	24.789	1.75886	Endurance
14186182	male	1997	27.8466	1.44717	9.84658	96.9551	31.1657	24.789	1.75886	Endurance
14186182	male	1998	28.8329	1.6105	10.8329	117.351	31.1657	24.789	1.75886	Endurance
14186182	male	1999	29.7836	1.62099	11.7836	138.852	31.1657	24.789	1.75886	Endurance
14186182	male	2000	30.8438	1.5554	12.8438	164.964	31.1657	24.789	1.75886	Endurance
14186182	male	2001	31.8466	1.61706	13.8466	191.728	31.1657	24.789	1.75886	Endurance
14186182	male	2002	32.7808	1.62886	14.7808	218.473	31.1657	24.789	1.75886	Endurance
14186182	male	2004	34.6795	1.12774	16.6795	278.204	31.1657	24.789	1.75886	Endurance
14186182	male	2005	35.7452	0.877173	17.7452	314.892	31.1657	24.789	1.75886	Endurance
14186182	male	2006	36.8712	1.10675	18.8712	356.123	31.1657	24.789	1.75886	Endurance
14186182	male	2007	37.8	1.33632	19.8	392.04	31.1657	24.789	1.75886	Endurance
14186447	male	2004	19.2411	-1.33323	1.2411	1.54032	28.0387	20.2712	1.72618	Endurance
14186447	male	2004	19.2877	-1.33323	1.28767	1.6581	28.0387	20.2712	1.72618	Endurance
14186447	male	2005	20.2712	0.0874179	2.27123	5.1585	28.0387	20.2712	1.72618	Endurance
14186447	male	2005	20.2877	0.0874179	2.28767	5.23344	28.0387	20.2712	1.72618	Endurance
14186447	male	2006	21.2685	0.55699	3.26849	10.683	28.0387	20.2712	1.72618	Endurance
14186447	male	2006	21.3753	0.55699	3.37534	11.3929	28.0387	20.2712	1.72618	Endurance
14186447	male	2007	22.3836	0.863072	4.38356	19.2156	28.0387	20.2712	1.72618	Endurance
14186447	male	2007	22.3014	0.863072	4.30137	18.5018	28.0387	20.2712	1.72618	Endurance
14186447	male	2008	23.3644	1.3095	5.36438	28.7766	28.0387	20.2712	1.72618	Endurance
14186447	male	2008	23.474	1.3095	5.47397	29.9644	28.0387	20.2712	1.72618	Endurance
14186447	male	2009	24.3753	1.41465	6.37534	40.645	28.0387	20.2712	1.72618	Endurance
14186447	male	2009	24.4384	1.41465	6.43836	41.4524	28.0387	20.2712	1.72618	Endurance
14186447	male	2010	25.4685	1.5198	7.46849	55.7784	28.0387	20.2712	1.72618	Endurance
14186447	male	2010	25.2959	1.5198	7.29589	53.23	28.0387	20.2712	1.72618	Endurance
14186447	male	2011	26.3315	1.62223	8.33151	69.414	28.0387	20.2712	1.72618	Endurance
14186447	male	2011	26.2411	1.62223	8.2411	67.9157	28.0387	20.2712	1.72618	Endurance
14186447	male	2012	27.2548	1.44355	9.25479	85.6512	28.0387	20.2712	1.72618	Endurance
14186447	male	2013	28.3288	1.72618	10.3288	106.683	28.0387	20.2712	1.72618	Endurance
14186447	male	2013	28.3178	1.72618	10.3178	106.457	28.0387	20.2712	1.72618	Endurance
14186447	male	2014	29.4959	1.49357	11.4959	132.156	28.0387	20.2712	1.72618	Endurance
14186447	male	2014	29.3315	1.49357	11.3315	128.403	28.0387	20.2712	1.72618	Endurance
14186447	male	2016	31.2082	1.27263	13.2082	174.457	28.0387	20.2712	1.72618	Endurance
14186447	male	2016	31.2521	1.27263	13.2521	175.617	28.0387	20.2712	1.72618	Endurance
14186447	male	2017	32.2411	1.16217	14.2411	202.809	28.0387	20.2712	1.72618	Endurance
14186447	male	2017	32.326	1.16217	14.326	205.235	28.0387	20.2712	1.72618	Endurance
14186447	male	2018	33.2329	1.10719	15.2329	232.041	28.0387	20.2712	1.72618	Endurance
14186447	male	2018	33.2767	1.10719	15.2767	233.378	28.0387	20.2712	1.72618	Endurance
14186500	male	1996	18.9479	-0.427798	0.947945	0.8986	27.7427	18.9479	1.97503	Fast-Power
14186500	male	1997	20.0137	-0.0581321	2.0137	4.05498	27.7427	18.9479	1.97503	Fast-Power
14186500	male	1998	21.0219	1.42053	3.02192	9.13199	27.7427	18.9479	1.97503	Fast-Power
14186500	male	1999	22.0658	1.9011	4.06575	16.5304	27.7427	18.9479	1.97503	Fast-Power
14186500	male	2000	23.0822	1.2357	5.08219	25.8287	27.7427	18.9479	1.97503	Fast-Power
14186500	male	2001	24.0904	1.60537	6.09041	37.0931	27.7427	18.9479	1.97503	Fast-Power
14186500	male	2002	25.0192	1.2357	7.01918	49.2689	27.7427	18.9479	1.97503	Fast-Power
14186500	male	2003	26.0822	1.97503	8.08219	65.3218	27.7427	18.9479	1.97503	Fast-Power
14186500	male	2004	26.9726	1.42053	8.9726	80.5076	27.7427	18.9479	1.97503	Fast-Power
14186500	male	2005	28.0548	1.2357	10.0548	101.099	27.7427	18.9479	1.97503	Fast-Power
14186500	male	2006	28.9945	1.4575	10.9945	120.879	27.7427	18.9479	1.97503	Fast-Power
14186500	male	2007	30.1562	1.64233	12.1562	147.772	27.7427	18.9479	1.97503	Fast-Power
14186500	male	2008	31.0575	1.08783	13.0575	170.499	27.7427	18.9479	1.97503	Fast-Power
14186500	male	2009	32.1315	1.60537	14.1315	199.699	27.7427	18.9479	1.97503	Fast-Power
14186500	male	2010	33.0411	1.42053	15.0411	226.235	27.7427	18.9479	1.97503	Fast-Power
14186500	male	2011	34.0685	1.16177	16.0685	258.196	27.7427	18.9479	1.97503	Fast-Power
14186500	male	2012	34.9068	1.1248	16.9068	285.842	27.7427	18.9479	1.97503	Fast-Power
14186500	male	2013	36.0055	-0.427798	18.0055	324.197	27.7427	18.9479	1.97503	Fast-Power
14187258	male	1998	21.2685	-0.276567	3.26849	10.683	25.7593	21.2685	1.38255	Speed
14187258	male	1998	21.0219	-0.276567	3.02192	9.13199	25.7593	21.2685	1.38255	Speed
14187258	male	1999	22.2274	0.165867	4.2274	17.8709	25.7593	21.2685	1.38255	Speed
14187258	male	1999	22.2877	0.165867	4.28767	18.3841	25.7593	21.2685	1.38255	Speed
14187258	male	2000	23.3616	1.09347	5.36164	28.7472	25.7593	21.2685	1.38255	Speed
14187258	male	2001	24.2411	1.38255	6.2411	38.9513	25.7593	21.2685	1.38255	Speed
14187258	male	2001	24.4082	1.38255	6.40822	41.0653	25.7593	21.2685	1.38255	Speed
14187258	male	2002	25.2192	0.380042	7.21918	52.1165	25.7593	21.2685	1.38255	Speed
14187258	male	2002	25.2411	0.380042	7.2411	52.4335	25.7593	21.2685	1.38255	Speed
14187258	male	2003	26.4164	0.632807	8.41644	70.8364	25.7593	21.2685	1.38255	Speed
14187258	male	2003	26.1808	0.632807	8.18082	66.9259	25.7593	21.2685	1.38255	Speed
14187258	male	2004	27.326	0.758748	9.32603	86.9748	25.7593	21.2685	1.38255	Speed
14187258	male	2005	28.2658	0.884688	10.2658	105.386	25.7593	21.2685	1.38255	Speed
14187258	male	2006	29.3699	0.598231	11.3699	129.274	25.7593	21.2685	1.38255	Speed
14187258	male	2006	29.3205	0.598231	11.3205	128.155	25.7593	21.2685	1.38255	Speed
14187258	male	2007	30.3041	-0.105705	12.3041	151.391	25.7593	21.2685	1.38255	Speed
14187258	male	2008	31.2247	-0.809642	13.2247	174.892	25.7593	21.2685	1.38255	Speed
14187608	male	2000	21.6658	0.570151	3.66575	13.4377	29.4021	21.6658	1.79523	Fast-Power
14187608	male	2001	22.6164	0.257364	4.61644	21.3115	29.4021	21.6658	1.79523	Fast-Power
14187608	male	2002	23.6493	1.29999	5.64931	31.9148	29.4021	21.6658	1.79523	Fast-Power
14187608	male	2003	24.611	0.961135	6.61096	43.7048	29.4021	21.6658	1.79523	Fast-Power
14187608	male	2004	25.6658	1.32605	7.66575	58.7638	29.4021	21.6658	1.79523	Fast-Power
14187608	male	2005	26.737	1.35212	8.73699	76.3349	29.4021	21.6658	1.79523	Fast-Power
14187608	male	2006	27.8548	1.27392	9.85479	97.117	29.4021	21.6658	1.79523	Fast-Power
14187608	male	2007	28.6274	0.726545	10.6274	112.942	29.4021	21.6658	1.79523	Fast-Power
14187608	male	2008	29.6521	1.24786	11.6521	135.77	29.4021	21.6658	1.79523	Fast-Power
14187608	male	2009	30.6493	1.79523	12.6493	160.005	29.4021	21.6658	1.79523	Fast-Power
14187608	male	2010	31.6849	1.32605	13.6849	187.277	29.4021	21.6658	1.79523	Fast-Power
14187608	male	2011	32.8192	1.40425	14.8192	219.608	29.4021	21.6658	1.79523	Fast-Power
14187608	male	2012	33.6658	0.648348	15.6658	245.416	29.4021	21.6658	1.79523	Fast-Power
14187608	male	2013	34.6384	1.29999	16.6384	276.835	29.4021	21.6658	1.79523	Fast-Power
14187608	male	2014	35.6548	1.61277	17.6548	311.692	29.4021	21.6658	1.79523	Fast-Power
14187608	male	2015	36.8849	0.465889	18.8849	356.641	29.4021	21.6658	1.79523	Fast-Power
14187608	male	2016	37.6932	0.413757	19.6932	387.82	29.4021	21.6658	1.79523	Fast-Power
14187608	male	2017	38.2849	-0.524604	20.2849	411.478	29.4021	21.6658	1.79523	Fast-Power
14187608	male	2019	40.6603	-0.550669	22.6603	513.488	29.4021	21.6658	1.79523	Fast-Power
14187646	male	1994	22.4712	1.19041	4.47123	19.9919	27.2645	22.4712	1.68787	Endurance
14187646	male	1995	23.2795	1.24673	5.27945	27.8726	27.2645	22.4712	1.68787	Endurance
14187646	male	1995	23.4767	1.24673	5.47671	29.9944	27.2645	22.4712	1.68787	Endurance
14187646	male	1996	24.1534	0.792821	6.15342	37.8646	27.2645	22.4712	1.68787	Endurance
14187646	male	1996	24.4301	0.792821	6.43014	41.3467	27.2645	22.4712	1.68787	Endurance
14187646	male	1997	25.274	0.759605	7.27397	52.9107	27.2645	22.4712	1.68787	Endurance
14187646	male	1997	25.463	0.759605	7.46301	55.6966	27.2645	22.4712	1.68787	Endurance
14187646	male	1998	26.2356	0.436392	8.23562	67.8254	27.2645	22.4712	1.68787	Endurance
14187646	male	1998	26.1671	0.436392	8.16712	66.7019	27.2645	22.4712	1.68787	Endurance
14187646	male	1999	27.389	1.55787	9.38904	88.1541	27.2645	22.4712	1.68787	Endurance
14187646	male	1999	27.4959	1.55787	9.49589	90.1719	27.2645	22.4712	1.68787	Endurance
14187646	male	2000	28.463	1.28866	10.463	109.475	27.2645	22.4712	1.68787	Endurance
14187646	male	2000	28.3863	1.28866	10.3863	107.875	27.2645	22.4712	1.68787	Endurance
14187646	male	2000	28.4877	1.28866	10.4877	109.991	27.2645	22.4712	1.68787	Endurance
14187646	male	2001	29.4849	1.22788	11.4849	131.904	27.2645	22.4712	1.68787	Endurance
14187646	male	2001	29.3068	1.22788	11.3068	127.845	27.2645	22.4712	1.68787	Endurance
14187646	male	2001	29.4603	1.22788	11.4603	131.338	27.2645	22.4712	1.68787	Endurance
14187646	male	2002	30.4384	1.43614	12.4384	154.713	27.2645	22.4712	1.68787	Endurance
14187646	male	2002	30.2411	1.43614	12.2411	149.844	27.2645	22.4712	1.68787	Endurance
14187646	male	2003	31.3205	1.18251	13.3205	177.437	27.2645	22.4712	1.68787	Endurance
14187646	male	2003	31.0932	1.18251	13.0932	171.431	27.2645	22.4712	1.68787	Endurance
14187646	male	2004	32.3288	0.570538	14.3288	205.314	27.2645	22.4712	1.68787	Endurance
14187646	male	2004	32.4521	0.570538	14.4521	208.862	27.2645	22.4712	1.68787	Endurance
14187646	male	2004	32.3616	0.570538	14.3616	206.257	27.2645	22.4712	1.68787	Endurance
14187646	male	2006	34.1041	0.0342237	16.1041	259.342	27.2645	22.4712	1.68787	Endurance
14187646	male	2011	39.2082	-2.43557	21.2082	449.789	27.2645	22.4712	1.68787	Endurance
14187746	male	1996	17.5205	-0.426663	-0.479452	0.229874	27.2634	17.5205	1.7306	Endurance
14187746	male	1997	18.5753	0.225052	0.575342	0.331019	27.2634	17.5205	1.7306	Endurance
14187746	male	1997	18.4767	0.225052	0.476712	0.227255	27.2634	17.5205	1.7306	Endurance
14187746	male	1998	19.4685	0.768886	1.46849	2.15647	27.2634	17.5205	1.7306	Endurance
14187746	male	1998	19.5836	0.768886	1.58356	2.50767	27.2634	17.5205	1.7306	Endurance
14187746	male	1999	20.537	1.16587	2.53699	6.4363	27.2634	17.5205	1.7306	Endurance
14187746	male	1999	20.6274	1.16587	2.6274	6.90322	27.2634	17.5205	1.7306	Endurance
14187746	male	1999	20.5973	1.16587	2.59726	6.74576	27.2634	17.5205	1.7306	Endurance
14187746	male	2000	21.6575	1.15319	3.65753	13.3776	27.2634	17.5205	1.7306	Endurance
14187746	male	2001	22.5808	1.30031	4.58082	20.9839	27.2634	17.5205	1.7306	Endurance
14187746	male	2001	22.7123	1.30031	4.71233	22.206	27.2634	17.5205	1.7306	Endurance
14187746	male	2002	23.5562	1.44743	5.55616	30.871	27.2634	17.5205	1.7306	Endurance
14187746	male	2002	23.5397	1.44743	5.53973	30.6886	27.2634	17.5205	1.7306	Endurance
14187746	male	2003	24.4795	1.31224	6.47945	41.9833	27.2634	17.5205	1.7306	Endurance
14187746	male	2003	24.4932	1.31224	6.49315	42.161	27.2634	17.5205	1.7306	Endurance
14187746	male	2003	24.5534	1.31224	6.55342	42.9474	27.2634	17.5205	1.7306	Endurance
14187746	male	2004	25.5068	1.08563	7.50685	56.3528	27.2634	17.5205	1.7306	Endurance
14187746	male	2004	25.6959	1.08563	7.69589	59.2267	27.2634	17.5205	1.7306	Endurance
14187746	male	2005	26.6822	0.780059	8.68219	75.3805	27.2634	17.5205	1.7306	Endurance
14187746	male	2005	26.5096	0.780059	8.50959	72.4131	27.2634	17.5205	1.7306	Endurance
14187746	male	2005	26.5589	0.780059	8.5589	73.2548	27.2634	17.5205	1.7306	Endurance
14187746	male	2006	27.5753	1.26391	9.57534	91.6872	27.2634	17.5205	1.7306	Endurance
14187746	male	2006	27.6986	1.26391	9.69863	94.0634	27.2634	17.5205	1.7306	Endurance
14187746	male	2007	28.4849	1.27378	10.4849	109.934	27.2634	17.5205	1.7306	Endurance
14187746	male	2007	28.5726	1.27378	10.5726	111.78	27.2634	17.5205	1.7306	Endurance
14187746	male	2007	28.5616	1.27378	10.5616	111.548	27.2634	17.5205	1.7306	Endurance
14187746	male	2008	29.5589	1.15716	11.5589	133.608	27.2634	17.5205	1.7306	Endurance
14187746	male	2008	29.5973	1.15716	11.5973	134.496	27.2634	17.5205	1.7306	Endurance
14187746	male	2009	30.7342	1.59562	12.7342	162.161	27.2634	17.5205	1.7306	Endurance
14187746	male	2009	30.6822	1.59562	12.6822	160.838	27.2634	17.5205	1.7306	Endurance
14187746	male	2010	31.6986	0.857945	13.6986	187.652	27.2634	17.5205	1.7306	Endurance
14187746	male	2010	31.7288	0.857945	13.7288	188.479	27.2634	17.5205	1.7306	Endurance
14187746	male	2010	31.5452	0.857945	13.5452	183.473	27.2634	17.5205	1.7306	Endurance
14187746	male	2011	32.6082	1.7306	14.6082	213.4	27.2634	17.5205	1.7306	Endurance
14187746	male	2013	34.737	1.46095	16.737	280.127	27.2634	17.5205	1.7306	Endurance
14187746	male	2013	34.6027	1.46095	16.6027	275.651	27.2634	17.5205	1.7306	Endurance
14187746	male	2014	35.5644	0.829946	17.5644	308.508	27.2634	17.5205	1.7306	Endurance
14187746	male	2014	35.5397	0.829946	17.5397	307.642	27.2634	17.5205	1.7306	Endurance
14187746	male	2016	37.7068	-0.280752	19.7069	388.36	27.2634	17.5205	1.7306	Endurance
14187746	male	2016	37.5781	-0.280752	19.5781	383.301	27.2634	17.5205	1.7306	Endurance
14187746	male	2017	38.5479	-0.836102	20.5479	422.218	27.2634	17.5205	1.7306	Endurance
14187746	male	2017	38.611	-0.836102	20.611	424.812	27.2634	17.5205	1.7306	Endurance
14187750	male	1996	19.9315	-0.0114912	1.93151	3.73072	32.7906	19.9315	0.120574	Fast-Power
14187750	male	1998	21.811	-0.0217001	3.81096	14.5234	32.7906	19.9315	0.120574	Fast-Power
14187750	male	1999	22.9781	-0.0208494	4.97808	24.7813	32.7906	19.9315	0.120574	Fast-Power
14187750	male	2000	24.074	-0.266618	6.07397	36.8931	32.7906	19.9315	0.120574	Fast-Power
14187750	male	2000	23.9699	-0.266618	5.96986	35.6393	32.7906	19.9315	0.120574	Fast-Power
14187750	male	2001	25.0712	0.0274888	7.07123	50.0023	32.7906	19.9315	0.120574	Fast-Power
14187750	male	2001	24.8411	0.0274888	6.8411	46.8006	32.7906	19.9315	0.120574	Fast-Power
14187750	male	2002	25.9479	-0.361947	7.94795	63.1698	32.7906	19.9315	0.120574	Fast-Power
14187750	male	2002	25.7808	-0.361947	7.78082	60.5412	32.7906	19.9315	0.120574	Fast-Power
14187750	male	2003	26.8849	0.0463592	8.88493	78.942	32.7906	19.9315	0.120574	Fast-Power
14187750	male	2004	27.9452	0.0430738	9.94521	98.9071	32.7906	19.9315	0.120574	Fast-Power
14187750	male	2004	28.1068	0.0430738	10.1068	102.148	32.7906	19.9315	0.120574	Fast-Power
14187750	male	2005	28.8795	0.120574	10.8795	118.362	32.7906	19.9315	0.120574	Fast-Power
14187750	male	2005	28.9425	0.120574	10.9425	119.738	32.7906	19.9315	0.120574	Fast-Power
14187750	male	2006	29.9096	0.0259414	11.9096	141.838	32.7906	19.9315	0.120574	Fast-Power
14187750	male	2007	30.7452	-0.0259538	12.7452	162.44	32.7906	19.9315	0.120574	Fast-Power
14187750	male	2008	31.9068	0.0557174	13.9068	193.4	32.7906	19.9315	0.120574	Fast-Power
14187750	male	2009	32.8274	0.0310459	14.8274	219.852	32.7906	19.9315	0.120574	Fast-Power
14187750	male	2010	33.7781	0.0421055	15.7781	248.948	32.7906	19.9315	0.120574	Fast-Power
14187750	male	2011	34.8137	0.0565681	16.8137	282.7	32.7906	19.9315	0.120574	Fast-Power
14187750	male	2012	35.9534	0.0815931	17.9534	322.325	32.7906	19.9315	0.120574	Fast-Power
14187750	male	2012	35.9205	0.0815931	17.9205	321.146	32.7906	19.9315	0.120574	Fast-Power
14187750	male	2013	36.7699	0.0106281	18.7699	352.308	32.7906	19.9315	0.120574	Fast-Power
14187750	male	2014	37.937	0.0106281	19.937	397.483	32.7906	19.9315	0.120574	Fast-Power
14187750	male	2016	39.8548	-0.0251031	21.8548	477.632	32.7906	19.9315	0.120574	Fast-Power
14187757	male	2005	16.0986	-0.106774	-1.90137	3.61521	23.9553	16.0986	0.138239	Fast-Power
14187757	male	2006	17.1507	-0.0710431	-0.849315	0.721336	23.9553	16.0986	0.138239	Fast-Power
14187757	male	2007	18.1288	-0.00553601	0.128767	0.016581	23.9553	16.0986	0.138239	Fast-Power
14187757	male	2008	19.1342	0.0659263	1.13425	1.28652	23.9553	16.0986	0.138239	Fast-Power
14187757	male	2009	20.1205	0.0591204	2.12055	4.49672	23.9553	16.0986	0.138239	Fast-Power
14187757	male	2010	21.0055	0.133135	3.00548	9.03291	23.9553	16.0986	0.138239	Fast-Power
14187757	male	2011	22.0548	0.12718	4.05479	16.4414	23.9553	16.0986	0.138239	Fast-Power
14187757	male	2013	24.1918	0.138239	6.19178	38.3382	23.9553	16.0986	0.138239	Fast-Power
14187757	male	2015	25.9315	0.07018	7.93151	62.9088	23.9553	16.0986	0.138239	Fast-Power
14187757	male	2016	27.0466	0.0625233	9.04658	81.8405	23.9553	16.0986	0.138239	Fast-Power
14187757	male	2019	29.9452	-0.135699	11.9452	142.688	23.9553	16.0986	0.138239	Fast-Power
14188533	male	1998	16.3781	0.43871	-1.62192	2.63062	21.7228	17.2219	1.31028	Speed
14188533	male	1999	17.2219	0.454653	-0.778082	0.605412	21.7228	17.2219	1.31028	Speed
14188533	male	2000	18.1973	0.470596	0.19726	0.0389116	21.7228	17.2219	1.31028	Speed
14188533	male	2001	19.1397	0.486539	1.13973	1.29898	21.7228	17.2219	1.31028	Speed
14188533	male	2001	19.3288	0.486539	1.32877	1.76562	21.7228	17.2219	1.31028	Speed
14188533	male	2002	20.2137	0.202002	2.2137	4.90046	21.7228	17.2219	1.31028	Speed
14188533	male	2002	20.0795	0.202002	2.07945	4.32412	21.7228	17.2219	1.31028	Speed
14188533	male	2003	21.1151	-0.0436991	3.11507	9.70365	21.7228	17.2219	1.31028	Speed
14188533	male	2003	21.3616	-0.0436991	3.36164	11.3006	21.7228	17.2219	1.31028	Speed
14188533	male	2004	22.2603	1.31028	4.26027	18.1499	21.7228	17.2219	1.31028	Speed
14188533	male	2005	23.3726	0.553102	5.3726	28.8649	21.7228	17.2219	1.31028	Speed
14188533	male	2005	23.3425	0.553102	5.34247	28.5419	21.7228	17.2219	1.31028	Speed
14188533	male	2006	24.2548	1.03726	6.25479	39.1225	21.7228	17.2219	1.31028	Speed
14188533	male	2007	25.2712	1.11756	7.27123	52.8708	21.7228	17.2219	1.31028	Speed
14188533	male	2008	26.1315	-1.01842	8.13151	66.1214	21.7228	17.2219	1.31028	Speed
14188533	male	2009	26.9781	0.16988	8.97808	80.606	21.7228	17.2219	1.31028	Speed
14188533	male	2009	27.0192	0.16988	9.01918	81.3456	21.7228	17.2219	1.31028	Speed
14188803	male	1995	17.3233	0.158048	-0.676712	0.45794	28.3921	17.3233	1.05668	Speed
14188803	male	1996	18.326	0.136652	0.326027	0.106294	28.3921	17.3233	1.05668	Speed
14188803	male	1997	19.3178	0.906909	1.31781	1.73662	28.3921	17.3233	1.05668	Speed
14188803	male	1998	20.4493	0.517094	2.44932	5.99914	28.3921	17.3233	1.05668	Speed
14188803	male	1998	20.1452	0.517094	2.14521	4.60191	28.3921	17.3233	1.05668	Speed
14188803	male	1999	21.0603	0.800794	3.06027	9.36528	28.3921	17.3233	1.05668	Speed
14188803	male	1999	21.3945	0.800794	3.39452	11.5228	28.3921	17.3233	1.05668	Speed
14188803	male	2000	22.4849	0.864117	4.48493	20.1146	28.3921	17.3233	1.05668	Speed
14188803	male	2001	23.3507	0.998911	5.35069	28.6298	28.3921	17.3233	1.05668	Speed
14188803	male	2001	23.3123	0.998911	5.31233	28.2208	28.3921	17.3233	1.05668	Speed
14188803	male	2002	24.2904	0.976231	6.29041	39.5693	28.3921	17.3233	1.05668	Speed
14188803	male	2002	24.0767	0.976231	6.07671	36.9264	28.3921	17.3233	1.05668	Speed
14188803	male	2003	25.1315	0.953552	7.13151	50.8584	28.3921	17.3233	1.05668	Speed
14188803	male	2003	25.2822	0.953552	7.28219	53.0303	28.3921	17.3233	1.05668	Speed
14188803	male	2006	28.2027	0.885513	10.2027	104.096	28.3921	17.3233	1.05668	Speed
[truncated: 12,318 more rows]
